# Supplementary material for: catena-Poly[[[diaqua­diformatonickel(II)]-μ-1,4-bis­(1H-benzimidazol-1-yl)benzene] dihydrate]
Source: Acta Crystallogr Sect E Struct Rep Online. 2012 Jan 31;68(Pt 2):m216. doi: 10.1107/S160053681200284X (PMC3274932; doi:10.1107/S160053681200284X)
Supplement: Supplementary file 1 [file e-68-0m216-sup1.cif]

##############################################################################
#                                                                            #
# This CIF contains the data in a paper accepted for publication in          #
# Acta Crystallographica Section E. It conforms to the requirements of       #
# Notes for Authors for Acta Crystallographica Section E, and has been       #
# peer reviewed under the auspices of the IUCr Commission on Journals.       #
#                                                                            #
# Full details of the Crystallographic Information File format               #
# are given in the paper "The Crystallographic Information File (CIF):       #
# a New Standard Archive File for Crystallography" by S. R. Hall, F. H.      #
# Allen and I. D. Brown [Acta Cryst. (1991), A47, 655-685].                  #
#                                                                            #
# The current version of the core CIF dictionary is obtainable from          #
# ftp://ftp.iucr.org/pub/cif_core.dic.                                       #
#                                                                            #
# Software is freely available for graphical display of the structure(s)     #
# in this CIF. For information consult the CIF software page                 #
# http://www.iucr.org/resources/cif/software.                                #
#                                                                            #
# This file may be used for bona fide research purposes within the           #
# scientific community so long as proper attribution is given to the journal # 
# article from which it was obtained.                                        #
#                                                                            #
##############################################################################
data_I
_audit_creation_method     SHELXL-97
_chemical_name_systematic
;
<i>catena</i>-Poly[[[diaquadiformatonickel(II)]-\m-1,4-
bis(1<i>H</i>-benzimidazol-1-yl)benzene] dihydrate]
;
_chemical_name_common     ?
_chemical_formula_moiety     'C22 H20 N4 Ni O6, 2(H2 O)'
_chemical_formula_sum     'C22 H24 N4 Ni O8'
_chemical_formula_iupac     '[Ni (C H O2)2 (C20 H14 N4) (H2 O)2], 2H2 O'
_chemical_formula_weight     531.16
_chemical_melting_point     ?
_symmetry_cell_setting     triclinic
_symmetry_space_group_name_H-M     'P -1'
_symmetry_space_group_name_Hall     '-p 1'
loop_
    _symmetry_equiv_pos_as_xyz
    'x, y, z'
    '-x, -y, -z'
_cell_length_a     7.4431(15)
_cell_length_b     9.0895(18)
_cell_length_c     9.3863(19)
_cell_angle_alpha     78.46(3)
_cell_angle_beta     77.79(3)
_cell_angle_gamma     67.86(3)
_cell_volume     569.8(2)
_cell_formula_units_Z     1
_cell_measurement_reflns_used     6111
_cell_measurement_theta_min     6.17
_cell_measurement_theta_max     54.97
_cell_measurement_temperature     293(2)
_exptl_crystal_description     block
_exptl_crystal_colour     green
_exptl_crystal_size_max     0.25
_exptl_crystal_size_mid     0.22
_exptl_crystal_size_min     0.20
_exptl_crystal_density_diffrn     1.548
_exptl_crystal_density_meas     ?
_exptl_crystal_density_method     'not measured'
_exptl_crystal_F_000     276
_exptl_absorpt_coefficient_mu     0.908
_exptl_absorpt_correction_type     multi-scan
_exptl_absorpt_process_details     '(CrystalClear; Rigaku/MSC, 2005)'
_exptl_absorpt_correction_T_min     0.797
_exptl_absorpt_correction_T_max     0.834
_exptl_special_details
;
;
_diffrn_ambient_temperature     293(2)
_diffrn_radiation_type     MoK\a
_diffrn_radiation_wavelength     0.71073
_diffrn_radiation_source     'fine-focus sealed tube'
_diffrn_radiation_monochromator     graphite
_diffrn_measurement_device_type     'Rigaku Mercury CCD'
_diffrn_measurement_method     \w
_diffrn_detector_area_resol_mean     9
_diffrn_reflns_number     5022
_diffrn_reflns_av_R_equivalents     0.0213
_diffrn_reflns_av_sigmaI/netI     0.0253
_diffrn_reflns_theta_min     3.09
_diffrn_reflns_theta_max     25.02
_diffrn_reflns_theta_full     25.02
_diffrn_measured_fraction_theta_max     0.998
_diffrn_measured_fraction_theta_full     0.998
_diffrn_reflns_limit_h_min     -8
_diffrn_reflns_limit_h_max     8
_diffrn_reflns_limit_k_min     -10
_diffrn_reflns_limit_k_max     10
_diffrn_reflns_limit_l_min     -11
_diffrn_reflns_limit_l_max     11
_diffrn_standards_number     ?
_diffrn_standards_interval_count     0
_diffrn_standards_interval_time     0
_diffrn_standards_decay_%     0
_refine_special_details
;
Refinement of <i>F</i>^2^ against ALL reflections. The weighted <i>R</i>-factor
<i>wR</i> and goodness of fit <i>S</i> are based on <i>F</i>^2^, conventional
<i>R</i>-factors <i>R</i> are based on <i>F</i>, with <i>F</i> set to zero for
negative <i>F</i>^2^. The threshold expression of <i>F</i>^2^ >
\s(<i>F</i>^2^) is used only for calculating <i>R</i>-factors(gt) <i>etc</i>.
and is not relevant to the choice of reflections for refinement.
<i>R</i>-factors based on <i>F</i>^2^ are statistically about twice as large
as those based on <i>F</i>, and <i>R</i>- factors based on ALL data will be
even larger.
;
_reflns_number_total     2000
_reflns_number_gt     1874
_reflns_threshold_expression     I>2\s(I)
_refine_ls_structure_factor_coef     Fsqd
_refine_ls_matrix_type     full
_refine_ls_R_factor_all     0.0300
_refine_ls_R_factor_gt     0.0269
_refine_ls_wR_factor_gt     0.0601
_refine_ls_wR_factor_ref     0.0613
_refine_ls_goodness_of_fit_ref     1.088
_refine_ls_restrained_S_all     1.088
_refine_ls_number_reflns     2000
_refine_ls_number_parameters     160
_refine_ls_number_restraints     0
_refine_ls_hydrogen_treatment     constr
_refine_ls_weighting_scheme     calc
_refine_ls_weighting_details
         'calc w=1/[\s^2^(Fo^2^)+(0.0208P)^2^+0.3422P] where P=(Fo^2^+2Fc^2^)/3'
_atom_sites_solution_hydrogens     geom
_atom_sites_solution_primary     direct
_atom_sites_solution_secondary     difmap
_refine_ls_shift/su_max     0.000
_refine_ls_shift/su_mean     0.000
_refine_diff_density_max     0.232
_refine_diff_density_min     -0.192
_refine_ls_extinction_method     none
_refine_ls_extinction_coef     ?
loop_
    _atom_type_symbol
    _atom_type_description
    _atom_type_scat_dispersion_real
    _atom_type_scat_dispersion_imag
    _atom_type_scat_source
    'C' 'C' 0.0033 0.0016
                         'International Tables Vol C Tables 4.2.6.8 and 6.1.1.4'
    'Ni' 'Ni' 0.3393 1.1124
                         'International Tables Vol C Tables 4.2.6.8 and 6.1.1.4'
    'O' 'O' 0.0106 0.0060
                         'International Tables Vol C Tables 4.2.6.8 and 6.1.1.4'
    'H' 'H' 0.0000 0.0000
                         'International Tables Vol C Tables 4.2.6.8 and 6.1.1.4'
    'N' 'N' 0.0061 0.0033
                         'International Tables Vol C Tables 4.2.6.8 and 6.1.1.4'
_computing_data_collection     'CrystalClear (Rigaku/MSC, 2005)'
_computing_cell_refinement     'CrystalClear (Rigaku/MSC, 2005)'
_computing_data_reduction     'CrystalClear (Rigaku/MSC, 2005)'
_computing_structure_solution     'SHELXS97 (Sheldrick, 2008)'
_computing_structure_refinement     'SHELXL97 (Sheldrick, 2008)'
_computing_molecular_graphics     'SHELXTL (Sheldrick, 2008)'
_computing_publication_material     'SHELXTL (Sheldrick, 2008)'
loop_
    _atom_site_type_symbol
    _atom_site_label
    _atom_site_fract_x
    _atom_site_fract_y
    _atom_site_fract_z
    _atom_site_U_iso_or_equiv
    _atom_site_adp_type
    _atom_site_calc_flag
    _atom_site_refinement_flags
    _atom_site_occupancy
    _atom_site_symmetry_multiplicity
    _atom_site_disorder_assembly
    _atom_site_disorder_group
    Ni Ni1 1.0000 0.0000 0.0000 0.01789(11) Uani d S 1 2 . .
    N N1 0.8599(2) 0.05059(18) 0.21160(16) 0.0233(4) Uani d . 1 1 . .
    N N2 0.7076(2) 0.21017(19) 0.38522(17) 0.0251(4) Uani d . 1 1 . .
    O O1 1.11753(19) 0.17566(16) -0.00983(15) 0.0272(3) Uani d . 1 1 . .
    O O2 1.3775(2) 0.24681(19) -0.03883(19) 0.0439(4) Uani d . 1 1 . .
    O O2W 0.8143(3) 0.4708(2) 0.9185(2) 0.0580(5) Uani d . 1 1 . .
    O O1W 0.76721(19) 0.18582(16) -0.09086(15) 0.0265(3) Uani d . 1 1 . .
    C C1 0.7822(3) 0.1980(2) 0.2416(2) 0.0265(4) Uani d . 1 1 . .
    H H1 0.7785 0.2864 0.1709 0.032 Uiso calc R 1 1 . .
    C C2 0.7415(3) 0.0544(2) 0.4562(2) 0.0243(4) Uani d . 1 1 . .
    C C3 0.6960(3) -0.0069(3) 0.6010(2) 0.0349(5) Uani d . 1 1 . .
    H H3 0.6319 0.0598 0.6733 0.042 Uiso calc R 1 1 . .
    C C4 0.7496(4) -0.1702(3) 0.6330(2) 0.0410(6) Uani d . 1 1 . .
    H H4 0.7235 -0.2156 0.7294 0.049 Uiso calc R 1 1 . .
    C C5 0.8426(3) -0.2698(3) 0.5238(3) 0.0390(5) Uani d . 1 1 . .
    H H5 0.8762 -0.3800 0.5493 0.047 Uiso calc R 1 1 . .
    C C6 0.8858(3) -0.2091(2) 0.3798(2) 0.0301(5) Uani d . 1 1 . .
    H H6 0.9465 -0.2762 0.3076 0.036 Uiso calc R 1 1 . .
    C C7 0.8359(3) -0.0440(2) 0.3458(2) 0.0223(4) Uani d . 1 1 . .
    C C8 0.6026(3) 0.3572(2) 0.4442(2) 0.0242(4) Uani d . 1 1 . .
    C C9 0.6216(3) 0.3723(2) 0.5828(2) 0.0280(5) Uani d . 1 1 . .
    H H9 0.7031 0.2864 0.6386 0.034 Uiso calc R 1 1 . .
    C C10 0.5193(3) 0.5154(2) 0.6388(2) 0.0292(5) Uani d . 1 1 . .
    H H10 0.5321 0.5262 0.7322 0.035 Uiso calc R 1 1 . .
    C C11 1.2948(3) 0.1551(2) -0.0493(2) 0.0280(5) Uani d . 1 1 . .
    H H11 1.3723 0.0622 -0.0905 0.034 Uiso calc R 1 1 . .
    H H1A 0.6479 0.1921 -0.0709 0.042 Uiso d R 1 1 . .
    H H1B 0.7658 0.2799 -0.0905 0.042 Uiso d R 1 1 . .
    H H2A 0.7644 0.5582 0.9559 0.042 Uiso d R 1 1 . .
    H H2B 0.9293 0.4212 0.9405 0.042 Uiso d R 1 1 . .
loop_
    _atom_site_aniso_label
    _atom_site_aniso_U_11
    _atom_site_aniso_U_22
    _atom_site_aniso_U_33
    _atom_site_aniso_U_12
    _atom_site_aniso_U_13
    _atom_site_aniso_U_23
    Ni1 0.01748(19) 0.01802(19) 0.01746(19) -0.00478(14) 0.00105(13)
                                                                    -0.00749(13)
    N1 0.0272(9) 0.0210(9) 0.0184(8) -0.0052(7) 0.0011(7) -0.0064(7)
    N2 0.0323(9) 0.0199(8) 0.0185(8) -0.0045(7) 0.0018(7) -0.0073(6)
    O1 0.0218(7) 0.0261(8) 0.0348(8) -0.0090(6) 0.0019(6) -0.0117(6)
    O2 0.0276(8) 0.0366(9) 0.0723(12) -0.0153(7) -0.0012(8) -0.0161(8)
    O2W 0.0580(12) 0.0302(9) 0.0900(15) -0.0068(8) -0.0309(10) -0.0132(9)
    O1W 0.0220(7) 0.0249(7) 0.0311(8) -0.0061(6) -0.0041(6) -0.0041(6)
    C1 0.0348(11) 0.0218(10) 0.0185(10) -0.0068(9) 0.0017(8) -0.0052(8)
    C2 0.0247(10) 0.0217(10) 0.0230(10) -0.0043(8) 0.0000(8) -0.0067(8)
    C3 0.0440(13) 0.0329(12) 0.0215(11) -0.0100(10) 0.0042(9) -0.0063(9)
    C4 0.0539(15) 0.0345(13) 0.0257(12) -0.0133(11) 0.0021(10) 0.0031(9)
    C5 0.0459(14) 0.0235(11) 0.0397(13) -0.0089(10) 0.0003(10) 0.0002(9)
    C6 0.0308(11) 0.0234(11) 0.0311(12) -0.0045(9) 0.0016(9) -0.0091(9)
    C7 0.0209(10) 0.0218(10) 0.0221(10) -0.0044(8) -0.0010(8) -0.0068(8)
    C8 0.0267(10) 0.0217(10) 0.0207(10) -0.0047(8) 0.0021(8) -0.0087(8)
    C9 0.0321(11) 0.0234(10) 0.0238(11) -0.0020(9) -0.0065(8) -0.0059(8)
    C10 0.0378(12) 0.0290(11) 0.0186(10) -0.0061(9) -0.0038(8) -0.0097(8)
    C11 0.0241(11) 0.0248(11) 0.0333(12) -0.0057(9) -0.0026(9) -0.0075(9)
_geom_special_details
;
All e.s.d.'s (except the e.s.d. in the dihedral angle between two l.s. planes)
are estimated using the full covariance matrix. The cell e.s.d.'s are taken
into account individually in the estimation of e.s.d.'s in distances, angles
and torsion angles; correlations between e.s.d.'s in cell parameters are only
used when they are defined by crystal symmetry. An approximate (isotropic)
treatment of cell e.s.d.'s is used for estimating e.s.d.'s involving l.s.
planes.
;
loop_
    _geom_bond_atom_site_label_1
    _geom_bond_atom_site_label_2
    _geom_bond_site_symmetry_2
    _geom_bond_distance
    _geom_bond_publ_flag
    Ni1 O1 2_755 2.0695(14) ?
    Ni1 O1 . 2.0695(14) y
    Ni1 N1 2_755 2.0908(16) ?
    Ni1 N1 . 2.0908(16) y
    Ni1 O1W . 2.1036(16) y
    Ni1 O1W 2_755 2.1036(16) ?
    N1 C1 . 1.307(2) ?
    N1 C7 . 1.395(2) ?
    N2 C1 . 1.354(2) ?
    N2 C2 . 1.391(2) ?
    N2 C8 . 1.424(2) ?
    O1 C11 . 1.245(2) ?
    O2 C11 . 1.236(2) ?
    O2W H2A . 0.8522 ?
    O2W H2B . 0.8516 ?
    O1W H1A . 0.8504 ?
    O1W H1B . 0.8516 ?
    C1 H1 . 0.9300 ?
    C2 C3 . 1.385(3) ?
    C2 C7 . 1.399(3) ?
    C3 C4 . 1.371(3) ?
    C3 H3 . 0.9300 ?
    C4 C5 . 1.395(3) ?
    C4 H4 . 0.9300 ?
    C5 C6 . 1.373(3) ?
    C5 H5 . 0.9300 ?
    C6 C7 . 1.389(3) ?
    C6 H6 . 0.9300 ?
    C8 C9 . 1.377(3) ?
    C8 C10 2_666 1.385(3) ?
    C9 C10 . 1.380(3) ?
    C9 H9 . 0.9300 ?
    C10 C8 2_666 1.385(3) ?
    C10 H10 . 0.9300 ?
    C11 H11 . 0.9300 ?
loop_
    _geom_angle_atom_site_label_1
    _geom_angle_atom_site_label_2
    _geom_angle_atom_site_label_3
    _geom_angle_site_symmetry_1
    _geom_angle_site_symmetry_3
    _geom_angle
    _geom_angle_publ_flag
    O1 Ni1 O1 2_755 . 180.00(5) ?
    O1 Ni1 N1 2_755 2_755 87.66(6) ?
    O1 Ni1 N1 . 2_755 92.34(6) ?
    O1 Ni1 N1 2_755 . 92.34(6) ?
    O1 Ni1 N1 . . 87.66(6) ?
    N1 Ni1 N1 2_755 . 180.00(10) ?
    O1 Ni1 O1W 2_755 . 94.56(6) ?
    O1 Ni1 O1W . . 85.44(6) ?
    N1 Ni1 O1W 2_755 . 89.72(6) ?
    N1 Ni1 O1W . . 90.28(6) ?
    O1 Ni1 O1W 2_755 2_755 85.44(6) ?
    O1 Ni1 O1W . 2_755 94.56(6) ?
    N1 Ni1 O1W 2_755 2_755 90.28(6) ?
    N1 Ni1 O1W . 2_755 89.72(6) ?
    O1W Ni1 O1W . 2_755 180.00(11) ?
    C1 N1 C7 . . 105.03(15) ?
    C1 N1 Ni1 . . 120.95(13) ?
    C7 N1 Ni1 . . 133.87(12) ?
    C1 N2 C2 . . 106.47(16) ?
    C1 N2 C8 . . 124.79(17) ?
    C2 N2 C8 . . 128.57(16) ?
    C11 O1 Ni1 . . 123.29(13) ?
    H2A O2W H2B . . 109.0 ?
    Ni1 O1W H1A . . 124.7 ?
    Ni1 O1W H1B . . 114.7 ?
    H1A O1W H1B . . 105.8 ?
    N1 C1 N2 . . 113.79(18) ?
    N1 C1 H1 . . 123.1 ?
    N2 C1 H1 . . 123.1 ?
    C3 C2 N2 . . 132.49(18) ?
    C3 C2 C7 . . 122.24(18) ?
    N2 C2 C7 . . 105.25(16) ?
    C4 C3 C2 . . 116.98(19) ?
    C4 C3 H3 . . 121.5 ?
    C2 C3 H3 . . 121.5 ?
    C3 C4 C5 . . 121.4(2) ?
    C3 C4 H4 . . 119.3 ?
    C5 C4 H4 . . 119.3 ?
    C6 C5 C4 . . 121.7(2) ?
    C6 C5 H5 . . 119.2 ?
    C4 C5 H5 . . 119.2 ?
    C5 C6 C7 . . 117.75(19) ?
    C5 C6 H6 . . 121.1 ?
    C7 C6 H6 . . 121.1 ?
    C6 C7 N1 . . 130.60(17) ?
    C6 C7 C2 . . 119.93(18) ?
    N1 C7 C2 . . 109.45(16) ?
    C9 C8 C10 . 2_666 120.26(18) ?
    C9 C8 N2 . . 120.29(18) ?
    C10 C8 N2 2_666 . 119.45(17) ?
    C8 C9 C10 . . 119.76(19) ?
    C8 C9 H9 . . 120.1 ?
    C10 C9 H9 . . 120.1 ?
    C9 C10 C8 . 2_666 119.98(18) ?
    C9 C10 H10 . . 120.0 ?
    C8 C10 H10 2_666 . 120.0 ?
    O2 C11 O1 . . 126.04(19) ?
    O2 C11 H11 . . 117.0 ?
    O1 C11 H11 . . 117.0 ?
loop_
    _geom_torsion_atom_site_label_1
    _geom_torsion_atom_site_label_2
    _geom_torsion_atom_site_label_3
    _geom_torsion_atom_site_label_4
    _geom_torsion_site_symmetry_1
    _geom_torsion_site_symmetry_2
    _geom_torsion_site_symmetry_3
    _geom_torsion_site_symmetry_4
    _geom_torsion
    _geom_torsion_publ_flag
    O1 Ni1 N1 C1 2_755 . . . -139.94(16) ?
    O1 Ni1 N1 C1 . . . . 40.06(16) ?
    N1 Ni1 N1 C1 2_755 . . .  15E1(10)
                                      ?
    O1W Ni1 N1 C1 . . . . -45.36(16) ?
    O1W Ni1 N1 C1 2_755 . . . 134.64(16) ?
    O1 Ni1 N1 C7 2_755 . . . 45.25(18) ?
    O1 Ni1 N1 C7 . . . . -134.75(18) ?
    N1 Ni1 N1 C7 2_755 . . .  -2E1(10)
                                      ?
    O1W Ni1 N1 C7 . . . . 139.83(18) ?
    O1W Ni1 N1 C7 2_755 . . . -40.17(18) ?
    O1 Ni1 O1 C11 2_755 . . .  9E1(10)
                                      ?
    N1 Ni1 O1 C11 2_755 . . . -48.98(16) ?
    N1 Ni1 O1 C11 . . . . 131.02(16) ?
    O1W Ni1 O1 C11 . . . . -138.51(16) ?
    O1W Ni1 O1 C11 2_755 . . . 41.49(16) ?
    C7 N1 C1 N2 . . . . -0.1(2) ?
    Ni1 N1 C1 N2 . . . . -176.23(13) ?
    C2 N2 C1 N1 . . . . 0.5(2) ?
    C8 N2 C1 N1 . . . . -175.17(18) ?
    C1 N2 C2 C3 . . . . -179.0(2) ?
    C8 N2 C2 C3 . . . . -3.6(4) ?
    C1 N2 C2 C7 . . . . -0.6(2) ?
    C8 N2 C2 C7 . . . . 174.80(18) ?
    N2 C2 C3 C4 . . . . 178.9(2) ?
    C7 C2 C3 C4 . . . . 0.7(3) ?
    C2 C3 C4 C5 . . . . -1.2(4) ?
    C3 C4 C5 C6 . . . . 0.4(4) ?
    C4 C5 C6 C7 . . . . 0.8(3) ?
    C5 C6 C7 N1 . . . . -179.6(2) ?
    C5 C6 C7 C2 . . . . -1.2(3) ?
    C1 N1 C7 C6 . . . . 178.2(2) ?
    Ni1 N1 C7 C6 . . . . -6.4(3) ?
    C1 N1 C7 C2 . . . . -0.3(2) ?
    Ni1 N1 C7 C2 . . . . 175.08(14) ?
    C3 C2 C7 C6 . . . . 0.5(3) ?
    N2 C2 C7 C6 . . . . -178.12(18) ?
    C3 C2 C7 N1 . . . . 179.16(19) ?
    N2 C2 C7 N1 . . . . 0.6(2) ?
    C1 N2 C8 C9 . . . . -145.1(2) ?
    C2 N2 C8 C9 . . . . 40.3(3) ?
    C1 N2 C8 C10 . . . 2_666 35.2(3) ?
    C2 N2 C8 C10 . . . 2_666 -139.5(2) ?
    C10 C8 C9 C10 2_666 . . . -0.3(3) ?
    N2 C8 C9 C10 . . . . 179.95(18) ?
    C8 C9 C10 C8 . . . 2_666 0.3(3) ?
    Ni1 O1 C11 O2 . . . . -169.69(16) ?
loop_
    _geom_hbond_atom_site_label_D
    _geom_hbond_atom_site_label_H
    _geom_hbond_atom_site_label_A
    _geom_hbond_site_symmetry_A
    _geom_hbond_distance_DH
    _geom_hbond_distance_HA
    _geom_hbond_distance_DA
    _geom_hbond_angle_DHA
    O1W H1A O2 1_455 0.85 1.85 2.694(2) 169
    O1W H1B O2W 1_554 0.85 1.92 2.762(2) 169
    O2W H2A O2 2_766 0.85 1.91 2.760(2) 173
    O2W H2B O1 1_556 0.85 2.16 2.846(2) 137
data_global
_journal_date_recd_electronic     2012-01-13
_journal_date_accepted     2012-01-23
_journal_name_full     'Acta Crystallographica, Section E'
_journal_year     2012
_journal_volume     68
_journal_issue      2
_journal_page_first     m216
_journal_page_last     m216
_journal_paper_category     QM
_journal_paper_doi     10.1107/S160053681200284X
_journal_coeditor_code     HB6604
_publ_contact_author_name     'Hui Li'
_publ_contact_author_address
;
Department of Applied Chemistry
Yuncheng University
Yuncheng
Shanxi 044000
People's Republic of China
;
_publ_contact_author_email     lihuiwff@163.com
_publ_contact_author_fax     '8635 9209 0394'
_publ_contact_author_phone     '8635 9209 0394'
_publ_section_title
;\
<i>catena</i>-Poly[[[diaquadiformatonickel(II)]-\m-1,4-bis(1<i>H</i>-\
benzimidazol-1-yl)benzene] dihydrate]
;
loop_
    _publ_author_name
    _publ_author_footnote
    _publ_author_address
    'Li, Hui' .
;
Department of Applied Chemistry
Yuncheng University
Yuncheng, Shanxi 044000
People's Republic of China
;
    'Sun, Hong' .
;
Department of Applied Chemistry
Yuncheng University
Yuncheng, Shanxi 044000
People's Republic of China
;
    'Chai, Xiaochuan' .
;
Department of Applied Chemistry
Yuncheng University
Yuncheng, Shanxi 044000
People's Republic of China
;
    'Yao, Chenzhong' .
;
Department of Applied Chemistry
Yuncheng University
Yuncheng, Shanxi 044000
People's Republic of China
;
