# Supplementary material for: catena-Poly[[[diaqua­diformatonickel(II)]-μ-1,4-bis­(1H-benzimidazol-1-yl)benzene] dihydrate]
Source: Acta Crystallogr Sect E Struct Rep Online. 2012 Jan 31;68(Pt 2):m216. doi: 10.1107/S160053681200284X (PMC3274932; doi:10.1107/S160053681200284X)
Supplement: Supplementary file 2 [file e-68-0m216-Isup2.hkl]

# 
# h,k,l, Fc-squared, Fo-squared, sigma(Fo-squared) and status flag 
# 
data_I
_shelx_title ' 1 in   P-1' 
_shelx_refln_list_code          4 
_shelx_F_calc_maximum       79.29 
_exptl_crystal_F_000       276.00 
_reflns_d_resolution_high  0.8403 
 
loop_ 
 _symmetry_equiv_pos_as_xyz 
 'x, y, z' 
 '-x, -y, -z' 
 
_cell_length_a     7.4431 
_cell_length_b     9.0895 
_cell_length_c     9.3863 
_cell_angle_alpha  78.460 
_cell_angle_beta   77.790 
_cell_angle_gamma  67.860 
 
_shelx_F_squared_multiplier     1.000 
 
loop_ 
 _refln_index_h 
 _refln_index_k 
 _refln_index_l 
 _refln_F_squared_calc 
 _refln_F_squared_meas 
 _refln_F_squared_sigma 
 _refln_observed_status 
   2   0   0     1798.84     1773.25     10.00 o 
   3   0   0       10.26        6.71      0.83 o 
   4   0   0       52.89       43.25      1.69 o 
   5   0   0      156.70      163.03      3.69 o 
   6   0   0       82.62       91.06      3.52 o 
   7   0   0      171.05      157.73      4.80 o 
   8   0   0      238.00      238.67     12.88 o 
  -7   1   0      237.53      241.25      6.21 o 
  -6   1   0        1.24        0.58      1.49 o 
  -5   1   0       53.93       57.00      2.53 o 
  -4   1   0      493.45      507.69      6.88 o 
  -3   1   0     2064.29     2069.85     16.62 o 
  -2   1   0       58.86       51.82      1.34 o 
  -1   1   0     2166.91     2199.72      8.91 o 
   1   1   0     2968.60     2831.08     16.57 o 
   2   1   0     1393.68     1389.24     10.47 o 
   3   1   0        2.92       10.68      0.80 o 
   4   1   0      139.62      146.20      2.85 o 
   5   1   0      265.46      266.61     10.85 o 
   6   1   0      352.91      363.85      7.03 o 
   7   1   0      319.38      303.24      6.26 o 
   8   1   0       63.19       59.46      6.25 o 
  -7   2   0       56.93       47.29      4.57 o 
  -6   2   0      277.55      288.27      9.56 o 
  -5   2   0       15.79       12.57      1.69 o 
  -4   2   0      465.76      447.52      5.97 o 
  -3   2   0      487.44      514.94     10.92 o 
  -2   2   0      697.79      677.01      5.03 o 
  -1   2   0      994.64      962.87      9.97 o 
   0   2   0        3.56        6.51      0.82 o 
   1   2   0       40.61       49.26      0.85 o 
   2   2   0     2255.58     2104.23      7.22 o 
   3   2   0      310.62      333.54      4.89 o 
   4   2   0      461.32      464.62      8.51 o 
   5   2   0      476.36      503.40      5.84 o 
   6   2   0      592.43      575.06      9.81 o 
   7   2   0      238.12      232.59      7.51 o 
   8   2   0        0.49        5.47      5.84 o 
  -6   3   0      107.02      107.97      5.80 o 
  -5   3   0      605.15      632.41     13.21 o 
  -4   3   0       16.65       16.93      3.22 o 
  -3   3   0      102.85       87.80      5.24 o 
  -2   3   0      850.74      842.48     11.15 o 
  -1   3   0        3.91        7.57      0.35 o 
   0   3   0      126.90      126.93      2.80 o 
   1   3   0      881.42      920.17      9.68 o 
   2   3   0     1928.42     2007.38     26.42 o 
   3   3   0     3754.28     3746.44     31.11 o 
   4   3   0       25.27       28.83      2.51 o 
   5   3   0      151.99      148.13      5.53 o 
   6   3   0      404.77      389.78      9.43 o 
   7   3   0       31.92       31.84      3.70 o 
   8   3   0       63.09       62.43      5.50 o 
  -6   4   0      428.72      424.28     12.27 o 
  -5   4   0       70.64       78.70     13.11 o 
  -4   4   0       39.83       39.82      4.19 o 
  -3   4   0       51.62       55.76      3.44 o 
  -2   4   0       69.52       61.02      6.05 o 
  -1   4   0      434.89      433.22      7.50 o 
   0   4   0     2121.18     2259.90     14.51 o 
   1   4   0      514.80      536.28      5.62 o 
   2   4   0      156.65      160.43      3.19 o 
   3   4   0      588.10      625.31      5.06 o 
   4   4   0      699.89      674.44     15.49 o 
   5   4   0       94.95       90.83      4.09 o 
   6   4   0       51.78       55.28      3.94 o 
   7   4   0        0.93        9.58      6.64 o 
   8   4   0       76.67       86.84      5.84 o 
  -5   5   0        5.60        5.81      2.99 o 
  -4   5   0        8.64       11.71      2.87 o 
  -3   5   0      731.32      718.28     14.09 o 
  -2   5   0      125.45      129.18      5.98 o 
  -1   5   0      212.26      200.33      8.30 o 
   0   5   0     1776.55     1894.82     14.26 o 
   1   5   0      701.69      702.86      7.54 o 
   2   5   0      254.12      234.44      3.78 o 
   3   5   0       81.75       66.57      1.81 o 
   4   5   0      486.55      475.26     14.86 o 
   5   5   0      195.73      203.07      6.18 o 
   6   5   0      109.48      104.50      5.00 o 
   7   5   0      111.71      122.93      6.12 o 
   8   5   0      124.91      133.96      7.17 o 
  -4   6   0      164.91      160.09      7.42 o 
  -3   6   0      165.97      167.35      8.63 o 
  -2   6   0      248.30      244.34      7.67 o 
  -1   6   0        3.74        2.95      2.05 o 
   0   6   0      826.74      840.68      9.97 o 
   1   6   0      711.88      734.21      8.85 o 
   2   6   0       30.97       38.97      2.04 o 
   3   6   0       13.69       14.71      2.03 o 
   4   6   0      563.95      565.76      8.65 o 
   5   6   0      136.90      132.21      5.58 o 
   6   6   0       69.14       61.91      4.61 o 
   7   6   0       33.51       33.58      4.50 o 
   8   6   0       70.85       62.80      5.60 o 
  -4   7   0      158.40      157.26     10.43 o 
  -3   7   0      264.39      268.90      9.59 o 
  -2   7   0       92.70      104.87      6.60 o 
  -1   7   0       63.95       69.73      5.43 o 
   0   7   0        8.19       15.37      3.15 o 
   1   7   0      532.12      544.95      8.65 o 
   2   7   0      195.94      197.96      4.63 o 
   3   7   0      108.54      111.29      5.67 o 
   4   7   0       67.97       65.29      5.57 o 
   5   7   0       55.52       51.78      4.03 o 
   6   7   0      443.75      440.29     11.45 o 
   7   7   0       64.58       79.12      5.51 o 
   8   7   0        1.48        1.24      2.72 o 
  -3   8   0       95.62       96.03     13.00 o 
  -2   8   0      249.51      259.23      9.61 o 
  -1   8   0       93.26       98.58      5.76 o 
   0   8   0       14.29       14.78      3.14 o 
   1   8   0      169.28      154.61      3.99 o 
   2   8   0      448.27      445.32      7.74 o 
   3   8   0      606.84      577.54      9.05 o 
   4   8   0       22.09       28.88      3.57 o 
   5   8   0      232.47      219.11      7.82 o 
   6   8   0      176.13      175.59      7.65 o 
   7   8   0        7.15        5.49      3.18 o 
  -1   9   0       71.32       74.02      5.63 o 
   0   9   0        4.17        0.85      2.25 o 
   1   9   0        3.51        4.17      2.51 o 
   2   9   0      237.35      226.47      5.67 o 
   3   9   0      592.10      568.71      9.81 o 
   4   9   0       73.71       67.84      5.01 o 
   5   9   0       22.95       31.68      7.22 o 
   6   9   0       35.77       40.03      5.39 o 
   1  10   0       36.11       37.20      4.43 o 
   2  10   0      100.54       97.85      5.57 o 
   3  10   0       66.85       63.97      4.08 o 
   4  10   0      267.35      285.94      9.78 o 
   5  10   0       11.61       13.28      4.05 o 
  -4 -10   1      104.66      115.63     11.77 o 
  -3 -10   1      174.84      177.45      5.67 o 
  -2 -10   1       12.30       23.76      3.74 o 
  -1 -10   1       58.33       62.95      5.33 o 
  -6  -9   1        0.40       -0.67      2.45 o 
  -5  -9   1       28.50       30.38      4.23 o 
  -4  -9   1       73.82       77.11      5.19 o 
  -3  -9   1       19.07       22.70      2.73 o 
  -2  -9   1      512.79      521.37      9.56 o 
  -1  -9   1       20.81       19.53      3.38 o 
   0  -9   1       27.19       29.09      3.98 o 
   1  -9   1       48.90       63.08      5.37 o 
  -7  -8   1       92.07       90.88      6.33 o 
  -6  -8   1       39.09       55.18      4.99 o 
  -5  -8   1       26.03       30.24      5.91 o 
  -4  -8   1       37.96       36.75      2.55 o 
  -3  -8   1      172.48      174.20      4.47 o 
  -2  -8   1       78.35       75.33      6.12 o 
  -1  -8   1      355.37      327.25      6.54 o 
   0  -8   1       13.96       11.24      2.84 o 
   1  -8   1       41.72       49.65      4.48 o 
   2  -8   1       47.03       50.06      9.05 o 
  -7  -7   1       60.07       71.45      6.90 o 
  -6  -7   1      103.76      100.71      5.69 o 
  -5  -7   1       14.25       13.51      2.90 o 
  -4  -7   1       35.78       28.79      2.66 o 
  -3  -7   1      184.95      186.92      7.32 o 
  -2  -7   1      144.54      144.85      5.32 o 
  -1  -7   1      332.48      303.52      5.99 o 
   0  -7   1      490.34      496.63      7.18 o 
   1  -7   1       68.42       65.03      4.38 o 
   2  -7   1      104.41      108.59      7.20 o 
   3  -7   1      199.57      201.00     16.15 o 
   4  -7   1      105.37      111.56      6.97 o 
  -8  -6   1        7.30       15.79      3.98 o 
  -7  -6   1      228.95      212.91      8.24 o 
  -6  -6   1       38.06       39.07      9.03 o 
  -5  -6   1       59.90       67.07      4.45 o 
  -4  -6   1      332.59      338.03      4.99 o 
  -3  -6   1        1.54        4.35      1.22 o 
  -2  -6   1       27.73       26.36      1.78 o 
  -1  -6   1      803.04      794.24      9.32 o 
   0  -6   1      464.68      475.38      6.51 o 
   1  -6   1      603.92      618.90     31.49 o 
   2  -6   1       30.20       29.11      5.76 o 
   3  -6   1       76.04       86.60      5.11 o 
   4  -6   1      119.31      114.59      6.40 o 
  -8  -5   1      224.76      210.12     10.59 o 
  -7  -5   1      114.29      127.42     11.51 o 
  -6  -5   1       34.87       38.74      3.69 o 
  -5  -5   1        1.19        0.88      2.43 o 
  -4  -5   1      253.77      226.42      8.39 o 
  -3  -5   1      230.86      235.47      4.93 o 
  -2  -5   1      861.44      929.75      9.52 o 
  -1  -5   1      506.58      491.12     10.14 o 
   0  -5   1      272.02      245.75      3.91 o 
   1  -5   1      180.03      167.49      3.79 o 
   2  -5   1      149.82      150.79      5.28 o 
   3  -5   1        0.72       -1.17      1.53 o 
   4  -5   1      200.62      190.84      6.97 o 
   5  -5   1      112.72      111.64      6.18 o 
  -8  -4   1      288.42      297.02     10.53 o 
  -7  -4   1      147.48      145.50      8.67 o 
  -6  -4   1       30.13       21.55      3.20 o 
  -5  -4   1      430.27      394.53      9.44 o 
  -4  -4   1       13.08       14.86      2.18 o 
  -3  -4   1      741.97      750.49     11.66 o 
  -2  -4   1      786.69      840.61      9.56 o 
  -1  -4   1       60.27       44.00      1.53 o 
   0  -4   1      370.04      339.62      7.95 o 
   1  -4   1      529.54      518.32      5.97 o 
   2  -4   1      355.77      364.80     10.19 o 
   3  -4   1       79.05       79.34      4.66 o 
   4  -4   1       23.71       25.32      3.16 o 
   5  -4   1      604.35      598.21     13.61 o 
   6  -4   1      105.26      155.17     24.82 o 
  -8  -3   1       79.89       82.16      5.75 o 
  -7  -3   1      132.83      126.06      6.36 o 
  -6  -3   1      125.60      115.29     10.01 o 
  -5  -3   1        1.16        1.11      1.56 o 
  -4  -3   1     1150.71     1106.98      8.26 o 
  -3  -3   1      586.62      575.30      4.96 o 
  -2  -3   1     1308.26     1341.24     16.39 o 
  -1  -3   1      116.01      117.37      2.04 o 
   0  -3   1      363.36      367.27      3.83 o 
   1  -3   1      621.70      647.83      5.46 o 
   2  -3   1     2490.91     2468.79     22.92 o 
   3  -3   1      123.26      131.64      2.40 o 
   4  -3   1       48.71       46.95      3.81 o 
   5  -3   1       71.98       81.29     12.55 o 
   6  -3   1       88.56       87.44      7.04 o 
  -8  -2   1        1.27        0.73      3.35 o 
  -7  -2   1      116.76      116.16      5.80 o 
  -6  -2   1      602.14      575.62      8.06 o 
  -5  -2   1      385.82      395.29      5.48 o 
  -4  -2   1      145.50      152.59      4.37 o 
  -3  -2   1      247.99      237.36      4.54 o 
  -2  -2   1      150.83      176.06      2.83 o 
  -1  -2   1     2715.77     2668.35     18.99 o 
   0  -2   1      313.41      296.21      2.84 o 
   1  -2   1     1397.45     1405.92      8.43 o 
   2  -2   1     1132.68     1168.90     10.14 o 
   3  -2   1       40.27       31.74      1.32 o 
   4  -2   1      283.34      270.28      4.45 o 
   5  -2   1      112.72      111.31      4.02 o 
   6  -2   1       17.29       24.77      6.63 o 
   7  -2   1      137.27      125.81     14.87 o 
  -8  -1   1       14.64       21.18      3.70 o 
  -7  -1   1      115.83      111.29      5.44 o 
  -6  -1   1      213.25      212.60      4.88 o 
  -5  -1   1      633.20      656.73      8.28 o 
  -4  -1   1      205.83      185.02      3.11 o 
  -3  -1   1       18.80       29.19      1.85 o 
  -2  -1   1     2807.48     2817.29     27.56 o 
  -1  -1   1      559.28      560.26      3.86 o 
   0  -1   1      761.83      741.41      3.22 o 
   1  -1   1     1382.90     1425.47      7.52 o 
   2  -1   1      311.64      326.27      3.28 o 
   3  -1   1     1667.13     1719.71     12.69 o 
   4  -1   1      288.46      285.82      6.48 o 
   5  -1   1        2.09        2.64      1.17 o 
   6  -1   1       25.22       27.12      3.01 o 
   7  -1   1       44.68       47.89      3.07 o 
  -7   0   1       32.13       30.74      2.54 o 
  -6   0   1      187.70      189.98      5.02 o 
  -5   0   1      657.14      669.34     14.69 o 
  -4   0   1      146.38      129.22      3.51 o 
  -3   0   1       38.84       32.10      1.27 o 
  -2   0   1        3.93        5.67      0.86 o 
  -1   0   1      942.52      902.27      4.94 o 
   1   0   1     3271.48     3177.68     14.08 o 
   2   0   1     1507.02     1549.22     28.01 o 
   3   0   1      548.77      554.14      6.23 o 
   4   0   1      172.46      166.65      4.29 o 
   5   0   1      117.26      106.24      2.93 o 
   6   0   1       39.28       37.19      4.35 o 
   7   0   1       14.14       20.25      2.15 o 
   8   0   1      128.24      132.10      6.20 o 
  -7   1   1        0.64        2.70      2.23 o 
  -6   1   1      119.00      120.52      3.87 o 
  -5   1   1      182.75      190.58      4.53 o 
  -4   1   1      371.40      375.42      9.99 o 
  -3   1   1      948.97      957.52     11.76 o 
  -2   1   1        4.29        5.23      0.71 o 
  -1   1   1        1.39        8.35      0.69 o 
   0   1   1      341.79      329.74      4.10 o 
   1   1   1      719.78      699.06      4.55 o 
   3   1   1      201.59      175.05      2.76 o 
   4   1   1      549.49      588.40      8.49 o 
   5   1   1      199.06      197.90      4.04 o 
   6   1   1       74.76       78.49      2.59 o 
   7   1   1      172.27      163.53      4.56 o 
   8   1   1      105.14      100.31      5.81 o 
  -7   2   1      181.69      198.24      8.44 o 
  -6   2   1       13.17       20.52      9.04 o 
  -5   2   1      222.96      227.38      5.78 o 
  -4   2   1      474.53      460.36      6.26 o 
  -3   2   1       57.48       51.87      1.61 o 
  -2   2   1      861.87      863.91      6.13 o 
  -1   2   1     2175.09     2136.32      8.08 o 
   0   2   1        1.98        5.88      0.75 o 
   1   2   1     1250.37     1255.21      6.78 o 
   2   2   1      931.55      945.93      8.42 o 
   3   2   1       79.32       74.01      0.91 o 
   4   2   1        1.51        5.26      1.18 o 
   5   2   1      204.33      204.85      3.08 o 
   6   2   1      735.60      722.73      9.58 o 
   7   2   1       68.56       68.12      4.49 o 
   8   2   1       21.92       21.08      5.13 o 
  -6   3   1      124.62      137.41      8.81 o 
  -5   3   1      164.20      175.75      6.44 o 
  -4   3   1      855.45      855.41     14.75 o 
  -3   3   1      218.74      218.29      5.61 o 
  -2   3   1      494.71      470.44      7.75 o 
  -1   3   1      144.62      116.80      3.03 o 
   0   3   1      498.79      548.41      5.70 o 
   1   3   1      322.55      337.62      3.34 o 
   2   3   1     1752.09     1757.93     10.05 o 
   3   3   1      973.10      995.56     20.00 o 
   4   3   1      391.49      374.51      6.73 o 
   5   3   1       92.47       81.68      3.62 o 
   6   3   1      373.52      367.10     12.65 o 
   7   3   1      120.46      120.87      5.77 o 
   8   3   1       12.09       14.32      3.33 o 
  -6   4   1      111.17      112.46      6.54 o 
  -5   4   1      998.64     1030.44     19.95 o 
  -4   4   1       27.71       31.42      3.43 o 
  -3   4   1      169.84      165.24      5.56 o 
  -2   4   1      135.09      134.59      4.39 o 
  -1   4   1        4.70        3.29      1.17 o 
   0   4   1      317.03      325.10      5.54 o 
   1   4   1        1.61       10.30      1.36 o 
   2   4   1     1086.08     1157.26      9.69 o 
   3   4   1     1940.43     2033.47     23.06 o 
   4   4   1      471.62      469.73      8.21 o 
   5   4   1      458.67      450.17      8.95 o 
   6   4   1        2.25        3.23      5.43 o 
   7   4   1        3.96        0.95      2.86 o 
   8   4   1      172.30      187.77      8.29 o 
  -5   5   1      375.75      353.47     11.68 o 
  -4   5   1      257.94      258.88     10.08 o 
  -3   5   1       14.62       22.38      3.96 o 
  -2   5   1       18.28       19.20      4.09 o 
  -1   5   1       72.89       60.12      3.39 o 
   0   5   1      180.49      149.33      3.49 o 
   1   5   1     1229.09     1225.31     11.51 o 
   2   5   1     1941.13     2058.76     16.20 o 
   3   5   1      491.89      496.55      5.51 o 
   4   5   1       41.23       36.69      2.67 o 
   5   5   1       74.11       67.58      4.26 o 
   6   5   1        0.67        3.35      2.22 o 
   7   5   1      133.42      130.35      6.14 o 
   8   5   1      143.72      155.76     10.63 o 
  -4   6   1       38.16       45.62      4.69 o 
  -3   6   1       12.72       19.38      6.93 o 
  -2   6   1       38.43       28.51      3.57 o 
  -1   6   1     1260.47     1255.92     19.86 o 
   0   6   1      195.90      186.43      8.11 o 
   1   6   1      133.01      134.05      3.02 o 
   2   6   1      500.61      537.28      8.52 o 
   3   6   1        6.60        5.58      1.62 o 
   4   6   1      275.54      255.01      5.30 o 
   5   6   1       48.37       49.97      9.23 o 
   6   6   1       88.18       85.05      4.49 o 
   7   6   1      157.44      152.31      7.45 o 
   8   6   1       38.72       34.60      4.42 o 
  -4   7   1      110.40      120.91      7.39 o 
  -3   7   1      101.50       99.78      6.30 o 
  -2   7   1      254.06      278.95      9.05 o 
  -1   7   1      151.26      157.56      6.40 o 
   0   7   1      317.83      307.71      8.23 o 
   1   7   1       89.81       82.71      2.86 o 
   2   7   1        7.08       12.27      3.63 o 
   3   7   1      216.96      221.69      4.49 o 
   4   7   1        6.72        9.22      1.29 o 
   5   7   1      116.38      107.65     11.57 o 
   6   7   1      411.17      400.73     18.73 o 
   7   7   1      150.30      155.39      6.91 o 
   8   7   1       13.33       20.22      4.07 o 
  -3   8   1      115.93      115.26      7.26 o 
  -2   8   1      166.27      168.56      7.91 o 
  -1   8   1      118.64      113.98      6.23 o 
   0   8   1       38.95       40.52      4.44 o 
   1   8   1        1.35        2.23      2.03 o 
   2   8   1        3.38        5.39      2.17 o 
   3   8   1      250.76      260.65      7.07 o 
   4   8   1      260.13      252.48      5.29 o 
   5   8   1      166.60      146.20      6.31 o 
   6   8   1      265.16      253.32      8.80 o 
   7   8   1       30.02       38.88      5.09 o 
  -1   9   1       72.91       78.68     13.21 o 
   0   9   1       79.57       87.23      5.73 o 
   1   9   1       36.98       42.50      4.51 o 
   2   9   1      115.99      128.57      8.74 o 
   3   9   1       15.83       20.33      2.21 o 
   4   9   1      124.10      113.45      3.82 o 
   5   9   1      396.03      408.11     11.54 o 
   6   9   1       33.14       35.58      4.36 o 
   7   9   1       62.85       60.32     13.20 o 
   0  10   1       33.20       26.26      4.47 o 
   1  10   1       34.36       30.12      4.04 o 
   2  10   1       61.06       67.34      8.20 o 
   3  10   1       35.82       43.00      3.47 o 
   4  10   1      201.37      189.94      7.63 o 
   5  10   1      128.44      119.38      8.11 o 
  -3 -10   2        0.43        5.57      3.01 o 
  -2 -10   2      136.88      140.29      9.61 o 
  -5  -9   2       89.03       92.13      6.45 o 
  -4  -9   2       46.31       47.03      4.83 o 
  -3  -9   2      144.83      135.68      4.63 o 
  -2  -9   2       76.56       88.34      7.44 o 
  -1  -9   2      134.94      143.30      6.40 o 
   0  -9   2        8.93       11.92      3.64 o 
   1  -9   2       12.33       14.91      3.87 o 
  -6  -8   2      301.37      300.97     10.15 o 
  -5  -8   2      358.33      356.62     15.51 o 
  -4  -8   2        4.39        8.50      1.86 o 
  -3  -8   2       32.68       32.41      3.76 o 
  -2  -8   2      108.11      100.37      4.01 o 
  -1  -8   2       47.30       44.15      2.80 o 
   0  -8   2      240.19      250.26      8.11 o 
   1  -8   2      232.59      219.64      8.31 o 
   2  -8   2       48.06       52.10      9.49 o 
  -7  -7   2      158.45      157.44      7.73 o 
  -6  -7   2      660.93      683.66     32.24 o 
  -5  -7   2       57.91       70.76      4.75 o 
  -4  -7   2       38.64       40.24      2.84 o 
  -3  -7   2       53.01       53.65      2.54 o 
  -2  -7   2      101.16       96.07      4.34 o 
  -1  -7   2       75.37       77.12      3.31 o 
   0  -7   2       30.87       29.91      2.72 o 
   1  -7   2      635.62      608.10     13.26 o 
   2  -7   2      217.16      221.71      8.18 o 
   3  -7   2        3.81        3.10      2.80 o 
  -7  -6   2       64.38       69.95      7.07 o 
  -6  -6   2      453.61      444.99     11.65 o 
  -5  -6   2       23.62       21.79      4.60 o 
  -4  -6   2       15.41       18.84      2.54 o 
  -3  -6   2        4.23        4.11      1.31 o 
  -2  -6   2      133.20      129.87      3.57 o 
  -1  -6   2      493.05      470.98      7.16 o 
   0  -6   2      416.22      397.79      9.75 o 
   1  -6   2      350.71      341.17      5.42 o 
   2  -6   2      328.99      327.83      8.94 o 
   3  -6   2        0.59        1.65      2.22 o 
   4  -6   2        4.24        7.49      5.30 o 
  -8  -5   2       38.02       40.88      5.00 o 
  -7  -5   2      182.04      172.00      8.60 o 
  -6  -5   2        7.19        8.76      4.31 o 
  -5  -5   2      219.79      221.16      6.96 o 
  -4  -5   2      183.66      171.46      3.37 o 
  -3  -5   2       23.54       15.06      2.59 o 
  -2  -5   2      655.96      677.56      7.98 o 
  -1  -5   2      506.66      519.53     10.57 o 
   0  -5   2      452.54      460.95      6.27 o 
   1  -5   2      235.37      224.23      4.13 o 
   2  -5   2       29.45       28.87      2.76 o 
   3  -5   2      330.21      330.00      8.79 o 
   4  -5   2        6.55        8.10      2.82 o 
   5  -5   2        4.47        6.71      3.99 o 
  -8  -4   2       47.50       43.62      4.91 o 
  -7  -4   2       13.67       12.76      3.38 o 
  -6  -4   2      157.16      155.26      6.08 o 
  -5  -4   2      325.00      323.83      8.04 o 
  -4  -4   2      608.06      611.68      7.98 o 
  -3  -4   2       42.41       36.37      1.60 o 
  -2  -4   2       25.98       26.88      3.16 o 
  -1  -4   2      985.07     1039.34     11.64 o 
   0  -4   2     1546.63     1608.16     13.45 o 
   1  -4   2       49.17       44.06      2.53 o 
   2  -4   2       32.39       36.79      1.87 o 
   3  -4   2      139.73      131.99      3.92 o 
   4  -4   2      169.83      158.96      5.93 o 
   5  -4   2       97.80       96.01      5.62 o 
   6  -4   2      128.47      129.56      6.66 o 
  -8  -3   2       82.31       97.48      6.73 o 
  -7  -3   2       17.04       22.16      3.63 o 
  -6  -3   2      273.10      270.02      7.97 o 
  -5  -3   2      657.97      644.77      7.55 o 
  -4  -3   2       77.08       66.48      2.64 o 
  -3  -3   2     1216.34     1192.54     16.64 o 
  -2  -3   2       47.07       37.79      1.30 o 
  -1  -3   2        2.24        0.64      0.57 o 
   0  -3   2      383.32      408.20      5.95 o 
   1  -3   2        6.26        5.18      1.91 o 
   2  -3   2      474.18      471.02      5.28 o 
   3  -3   2      293.89      289.19      6.00 o 
   4  -3   2      372.15      389.19      5.82 o 
   5  -3   2      280.53      287.40      7.98 o 
   6  -3   2       31.21       30.02      3.76 o 
  -8  -2   2       17.04       16.66      3.86 o 
  -7  -2   2      102.53       95.44      5.53 o 
  -6  -2   2      470.41      452.52      7.10 o 
  -5  -2   2      340.33      345.92      5.47 o 
  -4  -2   2      170.73      160.92      4.69 o 
  -3  -2   2       18.78       24.66      1.33 o 
  -2  -2   2     1486.75     1453.21     10.17 o 
  -1  -2   2      192.24      173.94      2.26 o 
   0  -2   2      155.74      168.11      2.30 o 
   1  -2   2     2103.70     2110.28     13.13 o 
   2  -2   2      545.19      528.79      5.35 o 
   3  -2   2      442.55      459.93      5.50 o 
   4  -2   2      723.51      711.13     11.39 o 
   5  -2   2      202.38      198.50      4.46 o 
   6  -2   2       13.37       16.58      2.13 o 
   7  -2   2        8.52        9.64      5.04 o 
  -7  -1   2       79.20       91.55      8.96 o 
  -6  -1   2      240.25      233.48      5.11 o 
  -5  -1   2      227.26      229.57      4.62 o 
  -4  -1   2      120.29      116.46      2.78 o 
  -3  -1   2      217.79      195.17      3.10 o 
  -2  -1   2      960.68      970.09      7.45 o 
  -1  -1   2        5.45        5.91      0.75 o 
   0  -1   2      297.42      306.69      3.98 o 
   1  -1   2     3061.86     3061.20     14.74 o 
   2  -1   2     3435.04     3451.94     44.15 o 
   3  -1   2      685.57      696.17      7.63 o 
   4  -1   2      234.06      249.66      5.22 o 
   5  -1   2       45.17       46.30      2.29 o 
   6  -1   2       44.57       46.18      2.82 o 
   7  -1   2       73.99       80.15      3.74 o 
  -7   0   2       73.08       74.46      3.75 o 
  -6   0   2       50.76       51.51      2.75 o 
  -5   0   2      237.13      236.02      6.34 o 
  -4   0   2        0.92        3.21      1.77 o 
  -3   0   2      386.04      375.59      4.70 o 
  -2   0   2     1084.23     1079.96      8.19 o 
  -1   0   2      678.27      661.82      4.77 o 
   0   0   2     6286.57     6259.14     30.12 o 
   1   0   2       17.97       13.57      0.49 o 
   2   0   2      376.46      387.20      6.27 o 
   3   0   2     1706.43     1755.31     17.66 o 
   4   0   2      177.36      173.58      3.05 o 
   5   0   2      109.08      109.79      3.46 o 
   6   0   2       19.24       22.29      1.90 o 
   7   0   2      131.47      134.61      4.50 o 
   8   0   2      107.46      108.59      5.79 o 
  -7   1   2       71.58       79.37      5.49 o 
  -6   1   2        0.96        4.47      3.03 o 
  -5   1   2        0.95        3.35      2.10 o 
  -4   1   2      962.00      971.02     10.64 o 
  -3   1   2     1805.21     1844.32     14.47 o 
  -2   1   2      109.67      116.61      3.92 o 
  -1   1   2      278.06      278.76      2.78 o 
   0   1   2     2729.86     2685.31     12.03 o 
   1   1   2      137.37      142.39      1.60 o 
   2   1   2      490.02      541.40      4.24 o 
   3   1   2      780.90      777.78     10.58 o 
   4   1   2     2100.15     2109.66     15.30 o 
   5   1   2      146.74      137.25      5.79 o 
   6   1   2       47.84       46.29      3.19 o 
   7   1   2      145.25      141.38      7.52 o 
   8   1   2      108.50      119.90     10.59 o 
  -7   2   2        6.04        4.26      3.12 o 
  -6   2   2       48.91       45.73      4.04 o 
  -5   2   2       10.23       13.99      3.70 o 
  -4   2   2      925.52      927.50     10.15 o 
  -3   2   2     1817.53     1881.72     16.61 o 
  -2   2   2       20.62       16.67      1.01 o 
  -1   2   2      635.75      623.83      4.87 o 
   0   2   2      216.25      199.69      2.29 o 
   1   2   2        7.23       10.54      1.11 o 
   2   2   2      431.41      462.12      3.79 o 
   3   2   2      791.44      779.03     11.45 o 
   4   2   2     4329.48     4489.66     46.04 o 
   5   2   2      769.09      786.58      7.85 o 
   6   2   2        8.40        7.36      1.19 o 
   7   2   2       43.00       43.72      3.79 o 
   8   2   2        2.93        1.22      2.35 o 
  -6   3   2        0.59        2.95      2.63 o 
  -5   3   2      310.93      314.55      8.96 o 
  -4   3   2      464.99      447.97      9.83 o 
  -3   3   2      370.21      357.83      4.89 o 
  -2   3   2      802.91      792.88     13.62 o 
  -1   3   2      407.48      512.97      4.06 o 
   0   3   2        9.16        7.24      0.62 o 
   1   3   2     2052.82     2128.82     12.92 o 
   2   3   2     1150.01     1141.44     30.20 o 
   3   3   2      509.92      520.04      4.27 o 
   4   3   2      660.23      660.78     14.25 o 
   5   3   2      167.62      176.52      5.10 o 
   6   3   2      268.65      262.03      7.89 o 
   7   3   2        1.42        1.57      2.07 o 
   8   3   2       27.09       36.95      4.46 o 
  -6   4   2       52.70       59.64      5.85 o 
  -5   4   2       48.32       46.88      5.40 o 
  -4   4   2       25.73       29.81      3.40 o 
  -3   4   2      202.03      205.57      6.26 o 
  -2   4   2     1151.26     1149.92     17.91 o 
  -1   4   2      359.73      359.39      6.87 o 
   0   4   2       80.22      109.95      1.87 o 
   1   4   2      278.81      261.68      3.44 o 
   2   4   2      544.93      546.22      8.20 o 
   3   4   2     1079.07     1144.94      9.05 o 
   4   4   2      116.85      108.88      3.28 o 
   5   4   2      494.58      490.16      9.47 o 
   6   4   2      104.20      101.22      4.71 o 
   7   4   2        8.76       11.19      2.80 o 
   8   4   2       52.64       58.48      5.05 o 
  -5   5   2        7.89       13.77      3.56 o 
  -4   5   2       14.79       17.01      3.31 o 
  -3   5   2      665.05      655.72     13.69 o 
  -2   5   2      285.12      279.34      8.94 o 
  -1   5   2      149.26      140.53      4.76 o 
   0   5   2      426.10      433.68      5.91 o 
   1   5   2        7.22        1.98      0.92 o 
   2   5   2     1127.04     1140.06     10.48 o 
   3   5   2      205.96      197.01      3.17 o 
   4   5   2      267.86      255.41      2.98 o 
   5   5   2      165.51      157.20      5.26 o 
   6   5   2       38.46       43.60      3.63 o 
   7   5   2      124.91      117.32      5.74 o 
   8   5   2      134.54      137.30      7.17 o 
  -4   6   2       79.37       81.98      5.72 o 
  -3   6   2      502.88      493.68     12.75 o 
  -2   6   2      229.72      216.45      7.41 o 
  -1   6   2      104.63      100.38      5.02 o 
   0   6   2      186.85      190.31      6.80 o 
   1   6   2      268.87      266.76      4.46 o 
   2   6   2       25.68       34.63      2.16 o 
   3   6   2      368.69      366.97      5.43 o 
   4   6   2     1168.98     1180.67     13.81 o 
   5   6   2      108.05      107.48      4.70 o 
   6   6   2       28.36       28.23      6.41 o 
   7   6   2      215.66      219.44      7.95 o 
   8   6   2      110.50      108.77      7.26 o 
  -3   7   2      169.72      161.07      7.73 o 
  -2   7   2       37.14       41.19      6.55 o 
  -1   7   2        1.28        3.67      2.49 o 
   0   7   2      561.90      556.66     12.17 o 
   1   7   2      853.72      846.48     10.10 o 
   2   7   2        9.04       10.90      1.81 o 
   3   7   2       12.01       12.66      1.74 o 
   4   7   2      599.43      617.24      8.10 o 
   5   7   2       85.12       89.55      7.13 o 
   6   7   2      142.57      133.06      8.63 o 
   7   7   2       63.68       78.77      6.53 o 
   8   7   2      102.81       98.41      6.34 o 
  -2   8   2      121.22      116.14      9.68 o 
  -1   8   2       44.79       45.11      4.57 o 
   0   8   2      140.08      144.81      6.40 o 
   1   8   2      177.13      175.11     12.29 o 
   2   8   2       24.23       25.85      2.22 o 
   3   8   2      102.86       95.47      3.60 o 
   4   8   2       35.32       41.39      2.42 o 
   5   8   2      340.27      319.41      9.10 o 
   6   8   2      159.48      151.29     15.62 o 
   7   8   2       29.61       31.09      7.98 o 
  -1   9   2       52.77       56.99      5.40 o 
   0   9   2       47.42       51.77      4.81 o 
   1   9   2       27.04       31.29      9.68 o 
   2   9   2      357.47      351.58      7.01 o 
   3   9   2       34.88       40.41      2.84 o 
   4   9   2        0.65        4.17      5.40 o 
   5   9   2      140.75      133.95      6.68 o 
   6   9   2      252.03      246.04     12.83 o 
   7   9   2       49.53       48.91      5.50 o 
   0  10   2        4.89        4.98      3.31 o 
   1  10   2       57.46       57.27      5.18 o 
   2  10   2      279.46      277.55     22.22 o 
   3  10   2      188.83      190.22      5.59 o 
   4  10   2        4.65       13.02      9.25 o 
   5  10   2        1.20        1.08      2.47 o 
   6  10   2       46.53       35.62      4.73 o 
  -4  -9   3      118.33      126.81      6.40 o 
  -3  -9   3        4.05        8.14      4.80 o 
  -2  -9   3       57.24       53.44      3.36 o 
  -1  -9   3       25.88       27.98      3.80 o 
   0  -9   3       67.05       68.16      5.67 o 
  -6  -8   3       15.95       20.22      3.93 o 
  -5  -8   3       71.15       81.23      5.39 o 
  -4  -8   3      185.51      170.95      6.79 o 
  -3  -8   3      170.37      176.57      5.16 o 
  -2  -8   3       20.37       24.38      2.46 o 
  -1  -8   3        6.50        9.72      2.10 o 
   0  -8   3       56.36       70.95      4.59 o 
   1  -8   3      139.86      146.23      6.93 o 
   2  -8   3       72.56       79.59      5.78 o 
  -6  -7   3       36.10       49.68      4.62 o 
  -5  -7   3       90.78       87.68      5.10 o 
  -4  -7   3      267.37      262.17      5.50 o 
  -3  -7   3      532.28      528.06      9.53 o 
  -2  -7   3        1.08       -0.30      1.13 o 
  -1  -7   3       17.58       21.66      2.71 o 
   0  -7   3       21.32       20.99      2.25 o 
   1  -7   3       77.71       83.02      5.53 o 
   2  -7   3      339.40      331.34     26.52 o 
   3  -7   3      223.91      215.15      8.70 o 
  -7  -6   3      218.36      212.89      8.63 o 
  -6  -6   3      157.87      164.62      6.93 o 
  -5  -6   3       59.10       57.50      4.72 o 
  -4  -6   3      442.81      455.98      7.33 o 
  -3  -6   3        8.67       11.16      2.28 o 
  -2  -6   3       21.85       23.67      2.92 o 
  -1  -6   3      126.41      128.63      3.59 o 
   0  -6   3      263.36      272.44      5.43 o 
   1  -6   3      131.93      132.38      5.15 o 
   2  -6   3      204.97      194.65      7.53 o 
   3  -6   3      277.18      272.02      8.82 o 
   4  -6   3       98.47      100.25      6.14 o 
  -7  -5   3       74.32       81.74      5.65 o 
  -6  -5   3      120.90      119.52      6.32 o 
  -5  -5   3       57.35       57.42      4.36 o 
  -4  -5   3      294.14      295.10      5.08 o 
  -3  -5   3       75.01       76.82      2.78 o 
  -2  -5   3        2.61        5.25      1.63 o 
  -1  -5   3      531.05      547.68      7.39 o 
   0  -5   3      456.34      444.17      7.75 o 
   1  -5   3      162.92      160.46      5.15 o 
   2  -5   3       50.27       56.07      2.32 o 
   3  -5   3      438.01      448.52     19.46 o 
   4  -5   3       93.45       89.82      5.24 o 
   5  -5   3       12.97       17.82      4.58 o 
  -7  -4   3        8.22        7.50      3.09 o 
  -6  -4   3        0.64        1.40      2.14 o 
  -5  -4   3      354.55      348.82      5.86 o 
  -4  -4   3      245.90      244.94      4.55 o 
  -3  -4   3      205.00      214.23      3.96 o 
  -2  -4   3      406.06      388.19      5.51 o 
  -1  -4   3      240.09      197.89      3.59 o 
   0  -4   3     1314.53     1340.51     12.37 o 
   1  -4   3       15.90       20.10      2.50 o 
   2  -4   3        5.43        8.39      2.98 o 
   3  -4   3      129.28      125.32      4.02 o 
   4  -4   3      186.29      179.31      6.17 o 
   5  -4   3      124.33      111.34      5.66 o 
   6  -4   3       45.73       54.41      5.25 o 
  -7  -3   3        1.68        6.87      5.47 o 
  -6  -3   3        4.93        0.63      1.89 o 
  -5  -3   3      232.50      225.26      4.55 o 
  -4  -3   3     1448.56     1492.05     14.16 o 
  -3  -3   3     1531.94     1553.80     16.66 o 
  -2  -3   3       38.44       36.82      1.44 o 
  -1  -3   3        0.94        3.29      1.08 o 
   0  -3   3       37.62       53.23      3.75 o 
   1  -3   3      616.12      661.58      7.00 o 
   2  -3   3      732.72      732.60      7.93 o 
   3  -3   3       42.70       39.75      1.87 o 
   4  -3   3        4.32        5.81      1.39 o 
   5  -3   3      525.73      518.90      9.60 o 
   6  -3   3       92.64       84.98      5.13 o 
  -7  -2   3      104.79      108.54      6.33 o 
  -6  -2   3      268.15      268.66      5.70 o 
  -5  -2   3      103.37      103.21      3.23 o 
  -4  -2   3      852.30      879.85     13.60 o 
  -3  -2   3      735.72      753.99      7.90 o 
  -2  -2   3       36.32       22.50      1.61 o 
  -1  -2   3        3.27        1.23      0.59 o 
   0  -2   3        3.90        6.43      0.74 o 
   1  -2   3      363.38      327.43      5.93 o 
   2  -2   3     1838.42     1928.51     15.22 o 
   3  -2   3        2.45       12.48      4.55 o 
   4  -2   3      222.65      207.13      7.06 o 
   5  -2   3      429.60      438.39      7.38 o 
   6  -2   3      266.50      260.98      5.97 o 
   7  -2   3        0.85        1.27      2.14 o 
  -7  -1   3      444.19      441.41     11.91 o 
  -6  -1   3      175.80      177.27      4.77 o 
  -5  -1   3       96.40       95.48      3.45 o 
  -4  -1   3      143.74      137.71      3.34 o 
  -3  -1   3      281.52      274.83      4.21 o 
  -2  -1   3      282.54      268.82      3.49 o 
  -1  -1   3        2.43        3.41      0.92 o 
   0  -1   3        6.18        8.47      1.02 o 
   1  -1   3     2600.18     2634.42     14.12 o 
   2  -1   3      735.72      717.02      6.29 o 
   3  -1   3      992.56     1063.34      9.72 o 
   4  -1   3       73.75       74.94      2.26 o 
   5  -1   3       51.01       51.25      2.96 o 
   6  -1   3      150.61      144.28      4.21 o 
   7  -1   3      103.55      107.22      4.11 o 
  -7   0   3      129.79      122.06      4.74 o 
  -6   0   3      299.45      309.27      6.89 o 
  -5   0   3       24.87       24.56      2.21 o 
  -4   0   3        0.87        1.69      1.10 o 
  -3   0   3       65.66       57.61      1.91 o 
  -2   0   3     1422.43     1483.55     13.77 o 
  -1   0   3     1293.26     1248.06      8.38 o 
   0   0   3     3455.60     3408.44     14.41 o 
   1   0   3       20.82       16.14      1.06 o 
   2   0   3        2.64        5.72      0.66 o 
   3   0   3     1286.93     1256.57     10.15 o 
   4   0   3      753.04      752.33     10.42 o 
   5   0   3        4.66        4.54      1.27 o 
   6   0   3       26.17       31.32      2.09 o 
   7   0   3       40.86       43.62      2.85 o 
   8   0   3      151.44      149.61     15.33 o 
  -7   1   3        0.99        0.81      3.19 o 
  -6   1   3       67.86       75.06      5.08 o 
  -5   1   3      224.02      225.46      5.04 o 
  -4   1   3       26.15       34.31      1.99 o 
  -3   1   3      528.12      508.24      6.27 o 
  -2   1   3       43.54       45.67      1.51 o 
  -1   1   3     2197.09     2245.02     13.78 o 
   0   1   3     3422.33     3370.31     23.93 o 
   1   1   3      275.28      262.88      4.75 o 
   2   1   3        1.12        2.47      0.99 o 
   3   1   3       92.24       70.28      1.94 o 
   4   1   3        3.47        3.58      1.53 o 
   5   1   3      411.58      421.25      8.89 o 
   6   1   3      129.87      125.78      3.49 o 
   7   1   3      226.83      224.67      8.09 o 
   8   1   3      105.24      110.03      6.54 o 
  -6   2   3        8.09       13.98      3.03 o 
  -5   2   3       45.41       43.27      2.60 o 
  -4   2   3      528.18      509.34      7.31 o 
  -3   2   3      108.14       94.32      2.54 o 
  -2   2   3     1083.61     1155.98      9.92 o 
  -1   2   3     2610.21     2719.03     19.35 o 
   0   2   3      602.80      581.63      5.14 o 
   1   2   3      192.35      210.13      2.49 o 
   2   2   3       61.68       64.65      1.38 o 
   3   2   3      249.38      278.99      3.53 o 
   4   2   3      287.06      282.18     11.32 o 
   5   2   3     1178.72     1188.74     11.29 o 
   6   2   3      931.86      920.28     10.43 o 
   7   2   3       62.21       62.40      4.24 o 
   8   2   3        0.47        1.62      2.37 o 
  -6   3   3       16.58       17.21      3.64 o 
  -5   3   3       49.89       56.57      4.59 o 
  -4   3   3      422.30      425.12      9.89 o 
  -3   3   3      359.88      367.26      5.03 o 
  -2   3   3      423.18      433.36      4.97 o 
  -1   3   3      724.79      777.85      6.94 o 
   0   3   3      152.40      200.17      5.85 o 
   1   3   3      511.48      482.82      6.43 o 
   2   3   3      491.99      444.19      4.57 o 
   3   3   3      300.63      292.36      3.53 o 
   4   3   3        4.16        8.26      0.88 o 
   5   3   3     1107.41     1116.07     14.61 o 
   6   3   3     1778.44     1747.38     24.48 o 
   7   3   3       19.07       26.72      3.82 o 
   8   3   3       89.27       75.40      7.35 o 
  -5   4   3       48.06       48.78      5.19 o 
  -4   4   3        7.52        3.81      2.41 o 
  -3   4   3      138.67      128.85      5.33 o 
  -2   4   3      906.30      896.92     14.03 o 
  -1   4   3       39.11       39.90      1.30 o 
   0   4   3       78.35       79.51      3.08 o 
   1   4   3        1.24        6.05      1.17 o 
   2   4   3     1258.64     1254.42     23.19 o 
   4   4   3      215.15      218.83      5.52 o 
   5   4   3       97.12      107.98      4.15 o 
   6   4   3      397.74      421.84     18.05 o 
   7   4   3        2.72        3.60      3.26 o 
   8   4   3        3.45       13.26      3.42 o 
  -5   5   3      105.40      112.65      9.45 o 
  -4   5   3       34.18       43.21      9.30 o 
  -3   5   3        3.85        6.59      2.60 o 
  -2   5   3       70.10       67.69      4.10 o 
  -1   5   3      816.89      790.54     13.33 o 
   0   5   3      953.90      944.31     13.82 o 
   1   5   3      587.58      592.11      9.34 o 
   2   5   3      407.65      386.74      5.19 o 
   3   5   3      230.52      243.10      6.53 o 
   4   5   3        1.68        2.44      0.80 o 
   5   5   3      173.62      173.88      9.61 o 
   6   5   3        4.31        6.89      3.11 o 
   7   5   3      236.96      246.62      8.09 o 
   8   5   3      144.84      149.25     10.04 o 
  -4   6   3        2.01       11.40      8.65 o 
  -3   6   3        7.53       10.26      3.21 o 
  -2   6   3      317.15      292.61      8.85 o 
  -1   6   3     1415.07     1380.49     44.03 o 
   0   6   3      807.19      814.49     19.26 o 
   1   6   3       20.55       24.57      4.52 o 
   2   6   3       50.99       49.67      2.32 o 
   3   6   3        6.27        6.21      1.26 o 
   4   6   3      363.18      351.45      6.40 o 
   5   6   3       53.64       51.14      3.60 o 
   6   6   3       50.92       51.14      3.93 o 
   7   6   3      197.95      196.23      7.37 o 
   8   6   3      206.82      205.50     10.69 o 
  -3   7   3       30.04       33.49      6.81 o 
  -2   7   3       93.04       98.44      5.88 o 
  -1   7   3      900.26      889.15     17.63 o 
   0   7   3      326.20      318.72      8.73 o 
   1   7   3       67.46       65.50      2.90 o 
   2   7   3       53.93       52.07      4.90 o 
   3   7   3       23.73       22.42      5.81 o 
   4   7   3      149.38      151.94      3.72 o 
   5   7   3      225.41      219.04      7.03 o 
   6   7   3      414.57      411.09     10.52 o 
   7   7   3      150.13      148.35      7.20 o 
   8   7   3        2.74        7.57      9.08 o 
  -2   8   3       87.53       96.94      6.46 o 
  -1   8   3       26.18       28.41      4.15 o 
   0   8   3       92.68       96.67     10.03 o 
   1   8   3        5.67        4.60      3.06 o 
   2   8   3      189.15      188.10      6.79 o 
   3   8   3      498.63      502.49      8.18 o 
   4   8   3       40.27       46.06      3.29 o 
   5   8   3       92.42       85.55      4.92 o 
   6   8   3      334.42      316.07     15.25 o 
   7   8   3       27.68       27.14      7.52 o 
  -1   9   3       61.98       91.55      6.81 o 
   0   9   3       65.79       68.66      5.54 o 
   1   9   3       86.89       77.12      6.70 o 
   2   9   3      209.95      229.54      7.68 o 
   3   9   3      282.99      281.36      6.64 o 
   4   9   3        9.56        9.18      1.82 o 
   5   9   3       70.11       82.97      9.09 o 
   6   9   3      121.48      115.80      6.33 o 
   7   9   3       39.08       41.05      4.93 o 
   1  10   3       33.94       35.52      9.36 o 
   2  10   3      321.05      282.71      9.41 o 
   3  10   3       82.45       95.88      5.77 o 
   4  10   3      101.78       97.97      6.03 o 
   5  10   3        2.75        3.65      2.86 o 
   6  10   3        1.70        0.59      3.02 o 
  -3  -9   4       59.16       59.87      4.06 o 
  -2  -9   4       50.30       58.22      3.61 o 
  -1  -9   4        8.53        4.71      2.80 o 
  -5  -8   4      160.35      165.55     10.67 o 
  -4  -8   4       68.77       69.05      8.85 o 
  -3  -8   4       77.08       76.21      3.64 o 
  -2  -8   4       32.88       38.06      5.90 o 
  -1  -8   4        0.94        2.16      1.69 o 
   0  -8   4       10.16       14.13      5.78 o 
   1  -8   4      112.13      134.88      9.04 o 
  -6  -7   4      175.96      172.24      7.61 o 
  -5  -7   4        8.46       12.96      3.16 o 
  -4  -7   4        1.84        4.83      5.07 o 
  -3  -7   4      119.47      115.02      5.15 o 
  -2  -7   4      278.00      260.71     15.44 o 
  -1  -7   4       13.06       13.85      2.44 o 
   0  -7   4       22.08       27.91      2.36 o 
   1  -7   4       77.36       85.70      7.23 o 
   2  -7   4      214.24      209.23     16.09 o 
   3  -7   4       32.09       33.68      4.49 o 
  -6  -6   4      202.45      196.67     11.26 o 
  -5  -6   4       15.11       13.32      2.86 o 
  -4  -6   4       43.25       46.69      2.81 o 
  -3  -6   4      241.28      238.22      5.10 o 
  -2  -6   4      650.72      662.17     16.77 o 
  -1  -6   4      425.31      433.44      7.51 o 
   0  -6   4        5.59        4.33      1.54 o 
   1  -6   4       46.15       47.13      3.77 o 
   2  -6   4       44.55       43.86      2.70 o 
   3  -6   4       68.06       68.82      6.86 o 
   4  -6   4      101.54      103.32      9.81 o 
  -7  -5   4        2.53        1.28      6.35 o 
  -6  -5   4       14.15       16.27      3.22 o 
  -5  -5   4      107.54      107.18      8.34 o 
  -4  -5   4      183.83      176.22      4.63 o 
  -3  -5   4      107.34      107.03      3.25 o 
  -2  -5   4     1013.46     1029.27     16.94 o 
  -1  -5   4      129.64      119.06      5.76 o 
   0  -5   4        5.68        9.00      1.57 o 
   1  -5   4       27.99       39.41      8.03 o 
   2  -5   4      215.14      208.25     11.53 o 
   3  -5   4       74.23       76.73      3.06 o 
   4  -5   4      140.81      133.78      6.25 o 
   5  -5   4       30.15       25.94      3.94 o 
  -7  -4   4        7.50        9.49      3.14 o 
  -6  -4   4        3.68        1.74      2.24 o 
  -5  -4   4      278.82      264.12      5.59 o 
  -4  -4   4      294.88      295.45      5.51 o 
  -3  -4   4      173.19      169.99      7.04 o 
  -2  -4   4      289.16      281.39      4.72 o 
  -1  -4   4      566.87      599.73     16.31 o 
   0  -4   4       53.21       44.54      2.05 o 
   1  -4   4       14.21       14.86      1.51 o 
   2  -4   4       21.93       24.41      3.93 o 
   3  -4   4      324.02      314.15      6.18 o 
   4  -4   4       71.94       71.07      3.07 o 
   5  -4   4      214.80      211.32      7.99 o 
  -7  -3   4        4.91       13.75      3.44 o 
  -6  -3   4        1.53        4.50      4.74 o 
  -5  -3   4       98.61      100.31      3.42 o 
  -4  -3   4      531.82      510.90      7.45 o 
  -3  -3   4      414.44      401.20      5.89 o 
  -2  -3   4      150.23      161.92      3.20 o 
  -1  -3   4      137.41      145.25      3.40 o 
   0  -3   4      411.40      408.02      5.09 o 
   1  -3   4       12.18        8.71      2.44 o 
   2  -3   4      329.92      333.02      6.49 o 
   3  -3   4      111.87      110.30      3.22 o 
   4  -3   4      151.11      134.97      5.45 o 
   5  -3   4      137.48      139.72      4.71 o 
   6  -3   4      132.16      119.95      5.92 o 
  -7  -2   4       53.94       50.04      4.88 o 
  -6  -2   4       26.47       27.16      2.51 o 
  -5  -2   4       54.61       54.93      2.79 o 
  -4  -2   4      103.94       92.31      6.37 o 
  -3  -2   4      661.93      654.95     11.17 o 
  -2  -2   4      762.89      773.82      7.78 o 
  -1  -2   4      972.16     1018.22      8.52 o 
   0  -2   4       37.12       51.93      1.79 o 
   1  -2   4      102.36       85.84      1.99 o 
   2  -2   4      222.70      210.00      3.36 o 
   3  -2   4      232.24      238.80      4.14 o 
   4  -2   4      458.96      439.45      6.73 o 
   5  -2   4      217.16      213.14      7.92 o 
   6  -2   4        0.85        1.57      1.52 o 
   7  -2   4       56.76       54.26      7.25 o 
  -7  -1   4        2.12        3.43      3.20 o 
  -6  -1   4      190.21      185.71      5.18 o 
  -5  -1   4      185.53      198.26      4.69 o 
  -4  -1   4      117.55      115.80      4.66 o 
  -3  -1   4       30.36       25.37      2.22 o 
  -2  -1   4     1897.78     2024.92     15.36 o 
  -1  -1   4       39.15       39.75      1.12 o 
   0  -1   4       92.42      112.15      2.14 o 
   1  -1   4     1102.55     1036.67      8.55 o 
   2  -1   4     1011.87     1019.70     13.39 o 
   3  -1   4      130.97      131.48      3.06 o 
   4  -1   4      204.45      207.01      3.92 o 
   5  -1   4       13.73       15.44      1.86 o 
   6  -1   4       92.27       93.57      7.57 o 
   7  -1   4       85.49       74.16      9.18 o 
  -7   0   4       15.68       24.69      6.06 o 
  -6   0   4       83.10       93.22      3.95 o 
  -5   0   4      559.70      564.02      8.86 o 
  -4   0   4       16.24       18.73      2.56 o 
  -3   0   4        4.52        4.76      1.27 o 
  -2   0   4     1223.71     1215.90     10.71 o 
  -1   0   4     1607.41     1666.28     11.35 o 
   0   0   4       51.09       44.09      1.62 o 
   1   0   4      405.81      412.82      6.03 o 
   2   0   4      263.62      260.11      2.97 o 
   3   0   4      645.84      629.18      6.49 o 
   4   0   4      142.40      138.39      2.92 o 
   5   0   4       33.13       46.44      8.91 o 
   6   0   4       52.44       53.91      3.65 o 
   7   0   4      146.51      135.34      4.96 o 
   8   0   4      106.17      107.87      6.17 o 
  -6   1   4       33.63       39.78      3.04 o 
  -5   1   4      101.10      103.68      4.83 o 
  -4   1   4      231.91      236.99      5.35 o 
  -3   1   4       79.37       72.86      2.55 o 
  -2   1   4       98.57       92.11      6.54 o 
  -1   1   4      817.36      831.89      7.37 o 
   0   1   4     3725.76     3794.44     19.71 o 
   1   1   4       75.51       58.79      2.12 o 
   2   1   4      340.27      329.75      4.66 o 
   3   1   4       48.17       44.50      3.12 o 
   4   1   4       21.97       22.40      1.52 o 
   5   1   4      252.53      233.65      4.27 o 
   6   1   4      129.24      124.39      3.81 o 
   7   1   4      227.03      222.11      5.19 o 
   8   1   4      116.07      119.15      7.08 o 
  -6   2   4        0.68        2.21      3.15 o 
  -5   2   4        7.36        8.37      1.82 o 
  -4   2   4      447.03      447.01      7.20 o 
  -3   2   4      820.43      818.18     11.89 o 
  -2   2   4        6.72        8.97      1.18 o 
  -1   2   4      597.27      572.29      6.14 o 
   0   2   4      710.81      692.21      6.47 o 
   1   2   4      496.23      515.83      4.86 o 
   2   2   4        5.02        7.63      0.90 o 
   3   2   4      316.42      312.55      3.97 o 
   4   2   4      578.57      580.49      9.40 o 
   5   2   4       74.28       68.47      2.42 o 
   6   2   4       54.59       55.70      2.47 o 
   7   2   4      191.86      188.44     10.36 o 
   8   2   4      111.55      106.97     14.12 o 
  -6   3   4       36.39       40.91      4.62 o 
  -5   3   4       65.93       63.49      5.00 o 
  -4   3   4      494.65      464.67      9.04 o 
  -3   3   4      140.97      138.46      5.07 o 
  -2   3   4       91.45       91.29      2.59 o 
  -1   3   4        8.30        6.47      0.93 o 
   0   3   4      721.67      769.40      7.54 o 
   1   3   4     2282.81     2387.54     16.67 o 
   2   3   4      257.34      251.32      3.76 o 
   3   3   4       36.29       46.17      1.59 o 
   4   3   4      467.20      481.76      5.81 o 
   5   3   4       71.95       63.74      2.84 o 
   6   3   4      191.64      197.96      7.57 o 
   7   3   4      286.24      291.95      8.62 o 
   8   3   4       60.85       59.18      8.39 o 
  -5   4   4      365.10      364.29     11.07 o 
  -4   4   4       15.79       23.17      3.35 o 
  -3   4   4       52.11       53.50      4.17 o 
  -2   4   4      327.39      338.02      4.81 o 
  -1   4   4       60.48       63.75      4.23 o 
   0   4   4      153.78      164.14      4.62 o 
   1   4   4      838.16      886.23      8.80 o 
   2   4   4      412.76      382.18      4.91 o 
   3   4   4      560.53      551.17     10.71 o 
   4   4   4       48.61       40.38      1.77 o 
   5   4   4      284.10      283.75      5.63 o 
   6   4   4       70.09       74.92      6.61 o 
   7   4   4       52.48       50.45      7.72 o 
   8   4   4      289.38      279.32     12.61 o 
  -4   5   4       28.77       26.29      3.95 o 
  -3   5   4       12.18       10.43      2.92 o 
  -2   5   4      125.51      124.01      5.41 o 
  -1   5   4      199.53      184.22      3.26 o 
   0   5   4      491.19      502.43      7.75 o 
   1   5   4      624.29      636.47     15.13 o 
   2   5   4      764.64      751.45      8.56 o 
   3   5   4       74.89       67.56      5.85 o 
   4   5   4       34.67       35.78      2.40 o 
   5   5   4      224.24      217.97      4.59 o 
   6   5   4       91.01       85.30      5.96 o 
   7   5   4       40.34       40.00      5.26 o 
   8   5   4      135.09      151.66      7.39 o 
  -4   6   4       23.77       31.00      8.94 o 
  -3   6   4       83.87       79.84     12.62 o 
  -2   6   4        1.15        4.76      5.85 o 
  -1   6   4      191.60      165.42      5.83 o 
   0   6   4      185.43      191.28      3.72 o 
   1   6   4      607.91      579.41     13.14 o 
   2   6   4      980.80      994.65     11.39 o 
   3   6   4       66.86       68.05      2.40 o 
   4   6   4       93.76       93.28      3.47 o 
   5   6   4       14.81       18.99      2.61 o 
   6   6   4        5.76       10.75      2.74 o 
   7   6   4      286.64      290.32      9.14 o 
   8   6   4      155.20      165.78      7.76 o 
  -3   7   4       38.87       46.92      5.41 o 
  -2   7   4       40.92       39.87      4.60 o 
  -1   7   4        6.36       18.19      3.46 o 
   0   7   4      789.15      753.35     15.06 o 
   1   7   4      976.59      975.12     11.67 o 
   2   7   4        4.47       12.40      2.40 o 
   3   7   4        1.61        5.85      3.61 o 
   4   7   4       80.08       71.97      2.81 o 
   5   7   4       45.92       48.33      3.77 o 
   6   7   4      108.09      113.55      5.46 o 
   7   7   4      168.86      169.77      7.20 o 
   8   7   4      146.30      134.60      7.14 o 
  -2   8   4       86.90       94.59      6.74 o 
  -1   8   4        6.85        7.95      3.31 o 
   0   8   4      128.84      132.75      6.89 o 
   1   8   4      580.51      580.11     25.47 o 
   2   8   4        2.55        6.51      3.42 o 
   3   8   4       12.11       19.56      5.31 o 
   4   8   4      179.96      181.35      4.84 o 
   5   8   4       68.27       59.98      4.35 o 
   6   8   4      167.72      154.92      8.52 o 
   7   8   4       76.87       71.46      7.11 o 
  -1   9   4       16.32       17.29      4.21 o 
   0   9   4       62.01       57.09      5.35 o 
   1   9   4       19.81       24.50      3.90 o 
   2   9   4      125.95      118.30      6.71 o 
   3   9   4       24.60       26.95      3.94 o 
   4   9   4      121.25      124.83      4.41 o 
   5   9   4      533.43      525.88     13.09 o 
   6   9   4       25.09       29.66      4.09 o 
   7   9   4        9.64       16.13      3.86 o 
   1  10   4       90.12       92.61      8.05 o 
   2  10   4      337.05      345.37     10.87 o 
   3  10   4      173.80      175.56      8.41 o 
   4  10   4       32.26       30.93      3.92 o 
   5  10   4       58.96       66.71      5.34 o 
   6  10   4       41.84       43.99      5.06 o 
  -4  -8   5       36.51       38.04      4.26 o 
  -3  -8   5       45.63       43.04      4.20 o 
  -2  -8   5      168.28      159.32      5.38 o 
  -1  -8   5       18.79       18.08      4.04 o 
   0  -8   5       45.80       48.57      4.67 o 
  -5  -7   5      100.21      112.36      6.55 o 
  -4  -7   5       16.29       22.61      4.09 o 
  -3  -7   5      160.07      167.17      5.11 o 
  -2  -7   5       24.62       30.63      2.72 o 
  -1  -7   5        6.75        7.19      2.20 o 
   0  -7   5       16.56       20.64      2.50 o 
   1  -7   5      141.35      140.12      5.94 o 
   2  -7   5       43.51       46.76     10.72 o 
  -6  -6   5       93.15       96.97      5.92 o 
  -5  -6   5        2.47        6.87      7.07 o 
  -4  -6   5       53.46       51.20      3.02 o 
  -3  -6   5       35.03       46.35      7.22 o 
  -2  -6   5        7.12       13.36      2.07 o 
  -1  -6   5       86.85       78.02      3.33 o 
   0  -6   5      432.40      417.47      7.67 o 
   1  -6   5      128.62      142.52      4.26 o 
   2  -6   5       80.97       77.85      3.57 o 
   3  -6   5        4.29       10.88      4.18 o 
  -6  -5   5        5.60        4.48      2.84 o 
  -5  -5   5        5.17       10.34      6.38 o 
  -4  -5   5       79.84       82.20      3.67 o 
  -3  -5   5      103.92      100.47      3.33 o 
  -2  -5   5       20.71       23.77      4.36 o 
  -1  -5   5      471.64      488.87      7.82 o 
   0  -5   5      795.46      787.52     12.14 o 
   1  -5   5      234.06      240.78      5.44 o 
   2  -5   5       35.61       25.47      4.91 o 
   3  -5   5       37.76       31.11      2.43 o 
   4  -5   5        8.18       15.74      8.47 o 
  -6  -4   5       16.67       29.31      4.25 o 
  -5  -4   5        4.05        3.52      2.43 o 
  -4  -4   5       97.27      100.12      6.39 o 
  -3  -4   5      260.94      246.61      5.76 o 
  -2  -4   5      425.46      424.48      8.24 o 
  -1  -4   5      645.29      660.75      8.41 o 
   0  -4   5      748.76      757.40      9.50 o 
   1  -4   5       25.29       29.41      2.85 o 
   2  -4   5      118.82      123.88      3.48 o 
   3  -4   5      100.32      109.43      4.67 o 
   4  -4   5      277.11      249.03      5.51 o 
   5  -4   5       18.13       25.85      3.58 o 
  -6  -3   5       57.45       52.46      5.20 o 
  -5  -3   5      201.47      194.31      7.94 o 
  -4  -3   5       76.08       74.47      3.06 o 
  -3  -3   5      472.28      469.59      7.00 o 
  -2  -3   5      105.77      103.13      2.59 o 
  -1  -3   5      153.37      147.80      3.11 o 
   0  -3   5      437.57      460.05      8.45 o 
   1  -3   5        6.58       10.40      1.20 o 
   2  -3   5        5.60       11.13      1.62 o 
   3  -3   5      142.06      139.03      3.78 o 
   4  -3   5      130.02      136.66      3.94 o 
   5  -3   5      286.26      257.39      6.04 o 
   6  -3   5       43.41       52.56      4.43 o 
  -6  -2   5      315.68      307.15      7.06 o 
  -5  -2   5       86.99       90.78      7.52 o 
  -4  -2   5      136.26      139.14      4.46 o 
  -3  -2   5       20.04       17.99      2.79 o 
  -2  -2   5      176.99      179.57      3.44 o 
  -1  -2   5      211.99      187.95      5.44 o 
   0  -2   5      125.04      122.52      4.07 o 
   1  -2   5      478.51      477.72      5.50 o 
   2  -2   5      283.83      285.07      6.52 o 
   3  -2   5       59.06       55.41      2.54 o 
   4  -2   5      270.44      266.00      5.25 o 
   5  -2   5      248.69      252.66      5.65 o 
   6  -2   5       58.16       60.73      5.07 o 
  -6  -1   5      149.78      157.98      5.57 o 
  -5  -1   5       13.02       13.64      2.04 o 
  -4  -1   5       10.32       13.53      1.74 o 
  -3  -1   5       54.62       53.61      2.38 o 
  -2  -1   5       17.08       12.51      2.95 o 
  -1  -1   5      417.91      444.34      4.56 o 
   0  -1   5      599.11      625.55      9.36 o 
   1  -1   5     2193.75     2142.68     13.96 o 
   2  -1   5      520.06      486.06      5.26 o 
   3  -1   5       56.90       59.69      1.91 o 
   4  -1   5       67.82       67.80      2.52 o 
   5  -1   5      189.86      195.64      5.66 o 
   6  -1   5      135.01      135.40      4.74 o 
   7  -1   5       17.83       18.94      2.79 o 
  -6   0   5       67.61       77.00      9.19 o 
  -5   0   5       31.08       35.23      3.53 o 
  -4   0   5        1.69        3.81      1.51 o 
  -3   0   5      399.15      411.48      6.40 o 
  -2   0   5      912.96      894.47      9.19 o 
  -1   0   5       52.14       39.37      3.32 o 
   0   0   5     1460.13     1581.97     17.45 o 
   1   0   5      576.95      567.28      8.50 o 
   2   0   5       12.78        9.61      0.79 o 
   3   0   5      404.54      384.61      5.91 o 
   4   0   5       17.72       17.34      2.80 o 
   5   0   5       45.44       48.81      2.79 o 
   6   0   5       76.77       77.95      4.81 o 
   7   0   5       50.82       54.88      3.47 o 
  -6   1   5      103.78      105.81      4.28 o 
  -5   1   5        2.43        3.07      1.44 o 
  -4   1   5       33.98       38.85      2.73 o 
  -3   1   5      725.92      744.57     11.94 o 
  -2   1   5      200.10      195.59      3.79 o 
  -1   1   5      227.37      214.49      6.58 o 
   0   1   5     1224.41     1187.34     19.96 o 
   1   1   5      735.74      760.20     10.08 o 
   2   1   5        2.13        6.04      1.59 o 
   3   1   5      144.40      136.39      2.53 o 
   4   1   5      256.23      252.37      4.80 o 
   5   1   5       10.70       12.37      1.59 o 
   6   1   5      172.35      170.97      6.18 o 
   7   1   5      201.86      202.53      9.32 o 
   8   1   5       98.87       99.94      5.82 o 
  -6   2   5      213.60      212.47      8.74 o 
  -5   2   5       50.55       54.74      6.69 o 
  -4   2   5      129.09      121.44      3.65 o 
  -3   2   5      425.02      430.97      6.97 o 
  -2   2   5      143.04      152.80      3.62 o 
  -1   2   5      524.99      521.11      6.24 o 
   0   2   5      303.94      290.94      4.05 o 
   1   2   5        8.84       12.72      0.84 o 
   2   2   5      358.70      395.09      4.44 o 
   3   2   5      336.23      316.66      5.20 o 
   4   2   5      607.00      633.78      7.58 o 
   5   2   5      169.45      168.38      7.19 o 
   6   2   5        0.61       -1.13      1.22 o 
   7   2   5      284.09      284.89      6.13 o 
   8   2   5       54.18       65.65      4.94 o 
  -5   3   5      238.51      234.59      8.26 o 
  -4   3   5      203.27      203.96      6.15 o 
  -3   3   5       11.33       16.42      3.21 o 
  -2   3   5      185.87      190.25      4.06 o 
  -1   3   5      291.23      292.49      4.71 o 
   0   3   5      125.03      105.19      2.51 o 
   1   3   5      218.51      203.39      3.79 o 
   2   3   5      143.68      130.20      3.25 o 
   3   3   5      657.76      696.03      7.52 o 
   4   3   5      379.82      366.86      5.45 o 
   5   3   5      263.89      254.60      7.79 o 
   6   3   5      312.10      341.99      6.78 o 
   7   3   5       17.92       22.09      3.82 o 
   8   3   5        8.72       12.93      3.27 o 
  -5   4   5       57.99       61.32      5.26 o 
  -4   4   5      249.96      239.92      8.19 o 
  -3   4   5       72.48       64.80      4.29 o 
  -2   4   5      110.09      108.10      3.04 o 
  -1   4   5       40.11       47.89      3.23 o 
   0   4   5        8.94       13.95      1.55 o 
   1   4   5      550.51      516.71      6.69 o 
   2   4   5     1344.08     1408.81     13.06 o 
   3   4   5     1169.98     1171.02     11.47 o 
   4   4   5       99.78      100.53      4.04 o 
   5   4   5       16.87       19.95      1.75 o 
   6   4   5      158.19      155.21      7.13 o 
   7   4   5        1.83       -1.84      2.12 o 
   8   4   5        0.67        2.20      3.48 o 
  -4   5   5       16.93       15.66      3.65 o 
  -3   5   5      333.74      316.43     13.80 o 
  -2   5   5       44.52       47.79      8.11 o 
  -1   5   5        7.26        8.30      1.18 o 
   0   5   5      459.81      450.55      6.46 o 
   1   5   5      255.80      253.80      4.81 o 
   2   5   5     1386.27     1428.04     14.26 o 
   3   5   5      278.10      279.86      4.74 o 
   4   5   5       13.39       17.08      1.94 o 
   5   5   5      141.25      132.99      6.51 o 
   6   5   5       73.51       71.32      4.16 o 
   7   5   5       31.19       29.49      8.08 o 
   8   5   5       59.28       73.98      7.68 o 
  -3   6   5      211.52      233.72     11.06 o 
  -2   6   5      267.48      253.71      8.50 o 
  -1   6   5       20.62       27.37      3.48 o 
   0   6   5       37.51       42.21      2.52 o 
   1   6   5      396.74      368.22      6.18 o 
   2   6   5      325.27      317.75      5.57 o 
   3   6   5      447.80      479.25     12.35 o 
   4   6   5       49.45       48.87      2.57 o 
   5   6   5        1.89        4.75      1.37 o 
   6   6   5       28.87       34.36      3.40 o 
   7   6   5      239.66      241.18      8.59 o 
   8   6   5      124.66      141.62      7.20 o 
  -3   7   5       95.51       97.48     10.36 o 
  -2   7   5      116.38      122.49     16.75 o 
  -1   7   5      261.80      238.25     12.29 o 
   0   7   5       13.72       14.34      3.12 o 
   1   7   5       14.04       13.79      1.63 o 
   2   7   5       64.60       60.31      2.74 o 
   3   7   5      140.64      140.41      3.86 o 
   4   7   5      899.53      919.22     13.94 o 
   5   7   5        6.54        5.82      1.48 o 
   6   7   5       21.98       29.25      3.46 o 
   7   7   5      139.36      129.91      6.56 o 
   8   7   5       41.29       46.36     10.60 o 
  -2   8   5       25.00       19.72      4.45 o 
  -1   8   5       20.36       22.54      4.26 o 
   0   8   5       90.14       96.08      8.23 o 
   1   8   5        0.74        2.36      2.35 o 
   2   8   5      105.85      101.95      4.05 o 
   3   8   5      932.67      946.92     13.08 o 
   4   8   5       77.02       77.70      3.18 o 
   5   8   5       56.25       55.74      6.43 o 
   6   8   5       18.58       16.53      3.28 o 
   7   8   5       37.01       34.60      4.34 o 
   0   9   5      136.97      158.84      7.83 o 
   1   9   5       14.89       22.63      3.96 o 
   2   9   5       67.89       67.98      4.91 o 
   3   9   5      374.68      358.02      7.51 o 
   4   9   5       91.81       95.04      7.24 o 
   5   9   5       12.24       16.38      3.40 o 
   6   9   5      181.41      165.76     13.37 o 
   2  10   5      220.39      221.04      8.75 o 
   3  10   5       61.83       62.04      4.91 o 
   4  10   5       12.00       22.87      3.92 o 
   5  10   5       41.31       46.19      4.79 o 
  -4  -7   6      100.08      111.21      9.88 o 
  -3  -7   6       37.81       46.20      4.64 o 
  -2  -7   6        4.03        3.85      2.51 o 
  -1  -7   6       10.98       13.56      3.38 o 
   0  -7   6      211.73      203.14      7.56 o 
   1  -7   6       79.24       93.23      5.34 o 
  -5  -6   6        1.66        0.40      2.22 o 
  -4  -6   6       41.82       47.15      4.57 o 
  -3  -6   6      111.02      117.11      4.46 o 
  -2  -6   6       62.13       66.47      3.53 o 
  -1  -6   6       48.65       51.22      3.12 o 
   0  -6   6       29.29       26.53      2.59 o 
   1  -6   6      170.29      157.73      8.39 o 
   2  -6   6       55.57       59.21      3.25 o 
   3  -6   6       11.77        6.31      4.52 o 
  -5  -5   6       16.20       17.30      3.47 o 
  -4  -5   6        4.88        3.36      1.69 o 
  -3  -5   6       86.41       87.66      3.26 o 
  -2  -5   6      159.86      161.26      4.25 o 
  -1  -5   6       80.89       81.38      4.29 o 
   0  -5   6        2.85        3.75      1.55 o 
   1  -5   6      183.11      182.62      4.51 o 
   2  -5   6      428.22      420.46      7.96 o 
   3  -5   6       26.05       28.04      3.38 o 
   4  -5   6        0.48       -0.20      2.97 o 
  -6  -4   6       74.98       69.85      5.55 o 
  -5  -4   6      243.41      226.25      5.90 o 
  -4  -4   6        0.63        7.43      4.52 o 
  -3  -4   6        1.46        7.79      3.19 o 
  -2  -4   6      468.70      464.84      7.18 o 
  -1  -4   6      228.21      207.20      4.05 o 
   0  -4   6       69.05       69.89      3.82 o 
   1  -4   6       74.72       75.86      5.63 o 
   2  -4   6      326.08      332.01      7.09 o 
   3  -4   6      217.10      211.28      5.55 o 
   4  -4   6       18.15       19.85      2.28 o 
   5  -4   6        0.37        2.17      2.66 o 
  -6  -3   6       71.35       71.94      4.97 o 
  -5  -3   6      262.72      250.54      7.71 o 
  -4  -3   6      214.17      223.28      8.76 o 
  -3  -3   6        9.41       13.64      3.10 o 
  -2  -3   6       20.09       21.06      1.75 o 
  -1  -3   6      732.86      705.62     16.05 o 
   0  -3   6      236.14      225.92      6.36 o 
   1  -3   6      121.83      116.42      2.82 o 
   2  -3   6      131.74      125.73      3.36 o 
   3  -3   6       35.40       32.61      2.01 o 
   4  -3   6        0.69        0.39      2.16 o 
   5  -3   6       53.68       59.23      4.36 o 
  -6  -2   6       25.50       30.82      7.18 o 
  -5  -2   6      263.08      275.71      7.97 o 
  -4  -2   6      393.82      392.45      8.07 o 
  -3  -2   6      157.71      148.50      3.83 o 
  -2  -2   6       21.55       24.46      1.57 o 
  -1  -2   6      240.38      223.70      3.19 o 
   0  -2   6      343.05      347.17      7.65 o 
   1  -2   6        6.98       12.71      2.14 o 
   2  -2   6      522.27      516.32     12.37 o 
   3  -2   6       42.50       41.03      2.14 o 
   4  -2   6       85.31       94.52      3.41 o 
   5  -2   6      192.83      190.14      7.38 o 
   6  -2   6       28.35       27.94      3.03 o 
  -6  -1   6       70.38       68.50      3.95 o 
  -5  -1   6      272.72      270.92      6.29 o 
  -4  -1   6      448.23      446.30      9.68 o 
  -3  -1   6       12.87       13.55      1.71 o 
  -2  -1   6        5.55       10.17      2.56 o 
  -1  -1   6        9.35        9.11      1.58 o 
   0  -1   6      126.26      119.07      4.19 o 
   1  -1   6     1611.75     1542.65     19.97 o 
   2  -1   6      354.29      354.43      7.16 o 
   3  -1   6      196.90      192.69      3.63 o 
   4  -1   6       21.10       22.79      1.71 o 
   5  -1   6       99.73      102.91      6.87 o 
   6  -1   6       95.71       99.37      3.97 o 
   7  -1   6       14.24        6.36      3.12 o 
  -6   0   6      255.20      244.59      6.95 o 
  -5   0   6      200.75      215.37      5.68 o 
  -4   0   6       22.81       20.15      2.54 o 
  -3   0   6        0.83        3.07      2.05 o 
  -2   0   6      207.58      212.66      3.97 o 
  -1   0   6      123.13      112.02      3.68 o 
   0   0   6        9.84       11.42      1.95 o 
   1   0   6     1190.30     1201.79     24.18 o 
   2   0   6     1585.68     1605.48     38.31 o 
   3   0   6      124.53      123.32      2.80 o 
   4   0   6       47.85       46.95      2.20 o 
   5   0   6       45.41       45.33      2.55 o 
   6   0   6       67.23       66.15      3.65 o 
   7   0   6      123.15      122.87      5.04 o 
  -5   1   6      306.10      305.98      7.39 o 
  -4   1   6       40.55       41.64      3.92 o 
  -3   1   6        1.48        4.41      1.57 o 
  -2   1   6      391.11      396.84      6.14 o 
  -1   1   6     1012.43      983.18      9.75 o 
   0   1   6      702.97      697.72      8.41 o 
   1   1   6       26.96       23.40      4.84 o 
   2   1   6      498.60      503.82     16.20 o 
   3   1   6      341.92      324.41      7.05 o 
   4   1   6       57.07       52.38      2.79 o 
   5   1   6      157.38      153.66      3.84 o 
   6   1   6       31.10       26.57      3.09 o 
   7   1   6      215.17      214.17      5.48 o 
  -5   2   6      133.15      126.16      4.75 o 
  -4   2   6      354.49      363.70      7.11 o 
  -3   2   6        9.12        9.94      1.83 o 
  -2   2   6      313.35      340.75      5.90 o 
  -1   2   6      994.56     1012.87     10.74 o 
   0   2   6      178.99      175.47      3.23 o 
   1   2   6       48.13       45.03      1.33 o 
   2   2   6       95.35       86.88      1.79 o 
   3   2   6      594.86      589.91      6.68 o 
   4   2   6      325.83      321.96      5.54 o 
   5   2   6        7.05        8.77      1.47 o 
   6   2   6      194.63      194.07      4.64 o 
   7   2   6       82.74       80.09      4.54 o 
   8   2   6      105.13      110.16      6.41 o 
  -5   3   6      125.38      120.80      6.53 o 
  -4   3   6      774.38      755.01     11.66 o 
  -3   3   6      197.34      196.54      4.69 o 
  -2   3   6       53.80       54.33      3.61 o 
  -1   3   6      560.95      591.59      8.07 o 
   0   3   6      195.12      202.91      3.97 o 
   1   3   6      106.70       94.56      2.75 o 
   2   3   6       10.85       11.56      1.08 o 
   3   3   6      120.26      114.74      2.78 o 
   4   3   6      841.05      847.83      9.64 o 
   5   3   6      402.82      408.33      6.71 o 
   6   3   6       75.17       77.01      2.96 o 
   7   3   6       87.47       93.60      8.58 o 
   8   3   6        8.19        9.19      3.13 o 
  -4   4   6      288.83      289.02      9.38 o 
  -3   4   6      143.95      150.17      6.83 o 
  -2   4   6       44.17       51.30      3.93 o 
  -1   4   6      128.85      133.32      3.76 o 
   0   4   6      417.14      402.66      6.40 o 
   1   4   6      401.36      398.99      8.34 o 
   2   4   6      252.20      243.19      4.39 o 
   3   4   6      322.40      318.20      5.15 o 
   4   4   6      254.28      255.31      4.79 o 
   5   4   6      346.27      344.06      5.95 o 
   6   4   6      168.06      169.32      4.32 o 
   7   4   6        6.23       10.10      3.80 o 
   8   4   6       40.45       49.62      4.60 o 
  -4   5   6       21.46       18.82      4.36 o 
  -3   5   6       21.48       34.04      4.04 o 
  -2   5   6      223.02      220.32      9.42 o 
  -1   5   6      158.10      149.65      4.46 o 
   0   5   6        6.77        9.14      1.52 o 
   1   5   6      672.69      688.21      9.43 o 
   2   5   6      164.90      163.22      3.86 o 
   3   5   6      220.13      210.56      4.31 o 
   4   5   6      182.48      174.81      5.21 o 
   5   5   6      357.83      367.59      9.83 o 
   6   5   6       51.15       58.10      3.06 o 
   7   5   6        1.21       -1.66      2.16 o 
   8   5   6       15.59       21.92      3.87 o 
  -3   6   6       62.82       72.78      5.72 o 
  -2   6   6      246.52      250.06     13.08 o 
  -1   6   6      473.60      466.78     14.74 o 
   0   6   6       57.80       50.54      2.66 o 
   1   6   6        1.79        5.30      1.47 o 
   2   6   6     1036.24     1052.54     13.07 o 
   3   6   6       21.81       24.49      4.54 o 
   4   6   6      130.87      127.74      4.87 o 
   5   6   6       88.54       87.52      5.75 o 
   6   6   6        1.68        6.71      5.16 o 
   7   6   6      124.82      112.85      5.89 o 
   8   6   6      111.75      131.13      6.91 o 
  -2   7   6      284.82      285.15     10.32 o 
  -1   7   6      451.53      429.02     11.99 o 
   0   7   6      138.71      132.36      6.26 o 
   1   7   6        6.88       14.25      2.86 o 
   2   7   6       40.55       41.94      2.48 o 
   3   7   6      248.14      262.69      9.98 o 
   4   7   6      157.84      153.23      4.14 o 
   5   7   6      197.54      199.87      4.85 o 
   6   7   6       55.79       66.81     10.94 o 
   7   7   6       74.43       74.21      5.25 o 
  -1   8   6       77.64       78.53      6.67 o 
   0   8   6      105.82      103.42      6.23 o 
   1   8   6       55.32       43.41      4.78 o 
   2   8   6       22.73       20.84      2.54 o 
   3   8   6        7.36        9.52      1.96 o 
   4   8   6      564.71      570.47      9.90 o 
   5   8   6      116.89      114.21      5.47 o 
   6   8   6      255.77      252.78      8.91 o 
   7   8   6       28.58       32.10      4.28 o 
   0   9   6       53.60       40.55      5.14 o 
   1   9   6       17.13       26.71      4.13 o 
   2   9   6       12.14       20.46      3.58 o 
   3   9   6       66.71       65.18      3.49 o 
   4   9   6      221.44      211.87      5.92 o 
   5   9   6      678.53      672.60     15.41 o 
   6   9   6        8.67       14.61      3.53 o 
   3  10   6       36.64       34.90      5.69 o 
   4  10   6       29.73       33.71     12.70 o 
  -3  -6   7      121.53      127.96      6.44 o 
  -2  -6   7       82.00       87.32      6.29 o 
  -1  -6   7       11.33       15.13      3.58 o 
   0  -6   7       31.50       31.33      3.97 o 
   1  -6   7      127.57      140.90      7.11 o 
  -4  -5   7       31.62       39.14      4.04 o 
  -3  -5   7       17.97       20.33      4.44 o 
  -2  -5   7      230.01      235.95      8.14 o 
  -1  -5   7       46.69       57.85      7.51 o 
   0  -5   7       87.85       93.43      8.86 o 
   1  -5   7      129.92      129.80      6.01 o 
   2  -5   7       13.89       19.59      3.24 o 
   3  -5   7       25.26       25.33      4.74 o 
  -5  -4   7       16.17       15.40      6.02 o 
  -4  -4   7      156.83      144.10      8.67 o 
  -3  -4   7      207.20      208.54      7.29 o 
  -2  -4   7       19.17       24.34      3.29 o 
  -1  -4   7      225.17      256.03      7.89 o 
   0  -4   7       51.77       47.12      3.81 o 
   1  -4   7        9.62       14.36      3.02 o 
   2  -4   7        0.71        2.36      2.13 o 
   3  -4   7      185.56      179.39      6.87 o 
   4  -4   7      227.67      211.02      7.58 o 
  -5  -3   7      173.14      169.54     17.91 o 
  -4  -3   7      258.90      241.79     12.76 o 
  -3  -3   7      245.38      239.94      7.63 o 
  -2  -3   7        3.01        8.63      4.90 o 
  -1  -3   7        9.34       11.97      3.93 o 
   0  -3   7      561.93      575.73     12.11 o 
   1  -3   7        0.87        1.20      4.64 o 
   2  -3   7       26.96       22.52      3.00 o 
   3  -3   7      326.39      321.92      8.88 o 
   4  -3   7      242.87      237.96      7.89 o 
   5  -3   7       41.38       33.52      3.30 o 
  -5  -2   7      117.96      125.82      7.22 o 
  -4  -2   7      290.66      285.56      6.46 o 
  -3  -2   7      160.20      150.03      3.94 o 
  -2  -2   7       13.31       21.50      6.06 o 
  -1  -2   7        4.62       11.05      2.51 o 
   0  -2   7        7.14        4.95      2.22 o 
   1  -2   7      534.95      538.89     20.94 o 
   2  -2   7       94.19       83.34      4.33 o 
   3  -2   7      295.65      300.98      8.14 o 
   4  -2   7      201.45      209.05      6.97 o 
   5  -2   7       15.81       17.74      3.13 o 
  -5  -1   7       28.60       28.04      2.70 o 
  -4  -1   7       70.27       69.87      3.35 o 
  -3  -1   7      180.41      175.09      4.29 o 
  -2  -1   7      157.03      161.07      5.94 o 
  -1  -1   7       50.12       55.70      5.67 o 
   0  -1   7       23.71       22.03      2.79 o 
   1  -1   7      348.15      343.21      8.18 o 
   2  -1   7      710.29      684.63     12.73 o 
   3  -1   7       11.71       14.03      4.04 o 
   4  -1   7      254.37      248.96      7.43 o 
   5  -1   7      113.34      112.12      4.27 o 
   6  -1   7        3.88        4.73      3.05 o 
  -5   0   7       78.03       84.77      5.21 o 
  -4   0   7       12.48       17.83      4.13 o 
  -3   0   7      439.86      456.76     11.51 o 
  -2   0   7      723.57      715.94      9.08 o 
  -1   0   7        1.02        1.71      1.86 o 
   0   0   7        1.73        0.47      1.18 o 
   1   0   7      384.77      372.65      8.31 o 
   2   0   7      213.53      212.58      6.09 o 
   3   0   7      469.88      474.05     10.01 o 
   4   0   7       11.87       11.20      2.40 o 
   5   0   7      134.26      132.88      3.84 o 
   6   0   7       20.92       24.21      2.33 o 
   7   0   7        6.93        6.44      4.33 o 
  -5   1   7        3.93        8.88      2.94 o 
  -4   1   7      233.42      217.62      5.87 o 
  -3   1   7      354.71      358.28      6.74 o 
  -2   1   7      295.48      296.64      5.48 o 
  -1   1   7        4.18        4.65      1.06 o 
   0   1   7      123.13      119.66      4.68 o 
   1   1   7      214.89      197.56      5.73 o 
   2   1   7       96.22       82.86      3.87 o 
   3   1   7      172.18      177.09      5.60 o 
   4   1   7      508.90      496.93     15.08 o 
   5   1   7       11.99       17.93      1.84 o 
   6   1   7       65.51       70.60      3.08 o 
   7   1   7       24.79       32.39      2.89 o 
  -4   2   7       67.66       75.82      3.76 o 
  -3   2   7      879.35      881.84     12.48 o 
  -2   2   7        5.52        8.51      1.72 o 
  -1   2   7       27.00       28.54      2.02 o 
   0   2   7      362.44      379.00      7.42 o 
   1   2   7      181.52      182.22      5.52 o 
   2   2   7       99.15       99.96      4.20 o 
   3   2   7      167.17      160.94      5.19 o 
   4   2   7      279.88      265.19      9.54 o 
   5   2   7      152.89      155.55      4.13 o 
   6   2   7        6.56        5.82      1.67 o 
   7   2   7      237.26      235.82      6.27 o 
  -4   3   7      165.94      176.71      7.43 o 
  -3   3   7      116.15      114.29      4.16 o 
  -2   3   7      376.27      381.31      7.08 o 
  -1   3   7        2.43        4.29      1.90 o 
   0   3   7      343.43      351.97     12.20 o 
   1   3   7      247.46      235.60      4.01 o 
   2   3   7        0.92        1.56      0.92 o 
   3   3   7       78.20       69.23      4.15 o 
   4   3   7      538.40      530.36      7.37 o 
   5   3   7      177.61      175.43      4.11 o 
   6   3   7      119.19      123.85      4.10 o 
   7   3   7        9.28       14.70      2.24 o 
  -4   4   7      129.88      134.49      6.79 o 
  -3   4   7      170.85      162.41     10.99 o 
  -2   4   7      169.20      162.74      9.97 o 
  -1   4   7      196.43      197.32      4.96 o 
   0   4   7       50.89       47.72      2.75 o 
   1   4   7      484.32      494.51      7.58 o 
   2   4   7      283.96      287.63      4.99 o 
   3   4   7      180.73      173.16      5.36 o 
   4   4   7      125.57      123.42      3.89 o 
   5   4   7      100.41      101.40      3.34 o 
   6   4   7      184.27      186.63      4.82 o 
   7   4   7       43.19       48.41      8.70 o 
  -3   5   7       96.63       87.75     13.62 o 
  -2   5   7      237.94      241.55      8.40 o 
  -1   5   7       34.61       42.74      4.65 o 
   0   5   7      185.59      193.33      4.63 o 
   1   5   7        1.42        6.98      4.22 o 
   2   5   7      664.71      678.45      9.42 o 
   3   5   7      193.42      191.86      4.46 o 
   4   5   7        2.40        3.31      1.31 o 
   5   5   7      202.79      203.52      4.79 o 
   6   5   7      143.67      146.63      6.37 o 
   7   5   7       16.97       17.96      3.05 o 
  -2   6   7      112.49      108.95      6.47 o 
  -1   6   7       92.95      110.75      9.01 o 
   0   6   7      111.54      115.33      3.97 o 
   1   6   7      507.12      507.46      8.56 o 
   2   6   7       80.25       78.55      4.80 o 
   3   6   7      111.03      107.91      3.50 o 
   4   6   7        0.70        5.93      3.23 o 
   5   6   7       64.12       71.48      6.21 o 
   6   6   7      202.12      196.85      9.89 o 
   7   6   7      136.23      125.23      6.19 o 
  -1   7   7      173.48      172.10      7.78 o 
   0   7   7      187.67      200.23      7.59 o 
   1   7   7      188.66      181.28      5.23 o 
   2   7   7       49.74       50.39      2.84 o 
   3   7   7       20.62       20.88      3.02 o 
   4   7   7      327.33      336.68     19.67 o 
   5   7   7       44.15       42.97      2.64 o 
   6   7   7       66.22       64.26      4.46 o 
   7   7   7      217.34      207.51      8.11 o 
   0   8   7      220.58      228.01      9.53 o 
   1   8   7      188.98      179.93      8.57 o 
   2   8   7        0.81        1.96      1.79 o 
   3   8   7       39.17       41.20      5.33 o 
   4   8   7       15.78       18.07      2.88 o 
   5   8   7      106.78      107.18      4.37 o 
   6   8   7      121.11      113.73      7.30 o 
   1   9   7       37.98       48.84      5.02 o 
   2   9   7        9.70        7.53      3.42 o 
   3   9   7      100.49      101.31      5.97 o 
   4   9   7       58.54       72.10      4.02 o 
   5   9   7       22.73       17.60      3.53 o 
  -3  -5   8      147.33      153.32      7.78 o 
  -2  -5   8        4.72        3.04      3.02 o 
  -1  -5   8       91.50       87.54      6.32 o 
   0  -5   8      136.47      159.15      7.35 o 
   1  -5   8       65.72       64.29      5.05 o 
   2  -5   8       25.21       31.13      4.08 o 
  -3  -4   8       64.09       78.00      6.64 o 
  -2  -4   8      246.63      241.02     10.73 o 
  -1  -4   8        4.20        3.66      2.66 o 
   0  -4   8      134.95      145.61      6.70 o 
   1  -4   8       40.47       49.88      4.78 o 
   2  -4   8       25.26       27.68      3.83 o 
   3  -4   8       62.01       68.76      5.08 o 
  -4  -3   8       50.25       54.74      7.17 o 
  -3  -3   8       82.40       85.54      5.42 o 
  -2  -3   8      178.27      163.25      7.21 o 
  -1  -3   8      343.55      339.63      9.75 o 
   0  -3   8       10.21       15.81      3.04 o 
   1  -3   8       14.98       22.47      4.34 o 
   2  -3   8       43.32       43.61      4.01 o 
   3  -3   8       58.81       53.67      4.86 o 
   4  -3   8       24.58       34.49      4.51 o 
  -4  -2   8       60.52       53.49      4.76 o 
  -3  -2   8      100.86       97.54      5.62 o 
  -2  -2   8      156.96      151.44      6.47 o 
  -1  -2   8      189.81      176.62      6.64 o 
   0  -2   8       17.83       28.64      3.37 o 
   1  -2   8      146.17      127.52      5.72 o 
   2  -2   8      401.35      408.32     10.36 o 
   3  -2   8      179.24      178.28     10.76 o 
   4  -2   8       43.71       43.12      4.52 o 
   5  -2   8      162.97      168.25      7.68 o 
  -4  -1   8      112.32      112.61      6.17 o 
  -3  -1   8       16.56       22.75      3.50 o 
  -2  -1   8       56.09       64.38      8.59 o 
  -1  -1   8      224.10      219.39     10.13 o 
   0  -1   8       59.31       65.05      4.25 o 
   1  -1   8       86.23       86.04      4.61 o 
   2  -1   8       21.83       15.52      2.48 o 
   3  -1   8      334.07      340.76      9.30 o 
   4  -1   8      116.31      106.65      5.36 o 
   5  -1   8      103.65       96.44      7.26 o 
  -4   0   8      103.54      101.17      5.73 o 
  -3   0   8       32.77       33.79      4.33 o 
  -2   0   8       58.93       65.06      4.46 o 
  -1   0   8      222.58      221.93      7.18 o 
   0   0   8      296.63      307.94      8.47 o 
   1   0   8      259.83      254.25      7.38 o 
   2   0   8      107.52      113.89      5.09 o 
   3   0   8        3.78       10.94      2.52 o 
   4   0   8      155.60      151.63      6.10 o 
   5   0   8       26.94       34.12      4.44 o 
   6   0   8       52.51       51.26      4.39 o 
  -4   1   8       15.42       17.10      3.34 o 
  -3   1   8      253.76      256.60     10.00 o 
  -2   1   8      346.46      352.26      9.42 o 
  -1   1   8      405.36      384.88      9.72 o 
   0   1   8      451.46      428.11     10.09 o 
   1   1   8       26.44       24.49      3.08 o 
   2   1   8        0.71       -0.95      1.78 o 
   3   1   8       39.36       42.48      5.06 o 
   4   1   8       17.30       17.20      2.88 o 
   5   1   8      270.68      273.63      8.16 o 
   6   1   8      100.61       96.95      9.20 o 
  -4   2   8      137.24      138.58      6.96 o 
  -3   2   8       64.54       59.98      3.45 o 
  -2   2   8      685.75      662.63     14.82 o 
  -1   2   8      434.60      437.93     10.42 o 
   0   2   8       13.29       18.73      2.90 o 
   1   2   8       25.56       29.60      3.22 o 
   2   2   8       53.56       63.66      3.98 o 
   3   2   8      208.75      215.80      6.69 o 
   4   2   8       96.65       97.95      9.16 o 
   5   2   8       72.06       77.74      4.49 o 
   6   2   8      254.12      258.73      8.55 o 
   7   2   8      119.99      124.50      9.60 o 
  -3   3   8      126.32      117.76      4.66 o 
  -2   3   8       20.16       21.17      2.45 o 
  -1   3   8      807.37      790.41     11.12 o 
   0   3   8        0.78        0.33      1.61 o 
   1   3   8      100.98       95.39      6.90 o 
   2   3   8      200.46      184.58      7.20 o 
   3   3   8      465.36      505.97     10.94 o 
   4   3   8      305.81      301.42      9.38 o 
   5   3   8       47.11       49.79      3.81 o 
   6   3   8       76.09       83.28      4.70 o 
   7   3   8       88.89       89.26      8.70 o 
  -3   4   8        2.30        0.93      3.33 o 
  -2   4   8       23.84       22.56      3.09 o 
  -1   4   8       92.40       91.66      3.69 o 
   0   4   8      493.30      494.58      9.95 o 
   1   4   8       16.33       18.98      1.97 o 
   2   4   8       88.58       84.73      6.88 o 
   3   4   8      560.70      566.81     17.28 o 
   4   4   8       78.41       74.15      3.84 o 
   5   4   8       33.35       32.21      3.82 o 
   6   4   8       82.28       78.06      3.65 o 
   7   4   8       24.62       35.84      7.10 o 
  -2   5   8       24.03       26.30      3.99 o 
  -1   5   8      239.94      228.32      6.02 o 
   0   5   8      294.56      288.01      6.28 o 
   1   5   8      300.26      304.52      6.39 o 
   2   5   8        8.31        9.74      1.88 o 
   3   5   8      105.38      110.82      3.54 o 
   4   5   8      172.12      176.01      4.60 o 
   5   5   8       58.69       60.36      3.16 o 
   6   5   8       40.37       43.05      4.53 o 
   7   5   8        0.53        0.71      2.01 o 
  -1   6   8      109.18      106.93     11.96 o 
   0   6   8      236.06      231.48     11.01 o 
   1   6   8      150.23      160.39      4.86 o 
   2   6   8      246.09      249.61      5.96 o 
   3   6   8        5.31        1.49      1.48 o 
   4   6   8       13.57       15.66      2.09 o 
   5   6   8      193.27      183.90      4.87 o 
   6   6   8       12.50       16.37      2.86 o 
   7   6   8       81.30       91.77     10.27 o 
   0   7   8       27.52       26.53      5.16 o 
   1   7   8       78.82       87.38      5.87 o 
   2   7   8      130.37      122.32      4.88 o 
   3   7   8       92.35       96.70      4.55 o 
   4   7   8       25.56       27.60      2.67 o 
   5   7   8       29.35       31.61      4.30 o 
   6   7   8       64.97       48.46     17.66 o 
   1   8   8       63.40       72.64      5.82 o 
   2   8   8       71.02       63.86      3.49 o 
   3   8   8      166.11      175.56      8.84 o 
   4   8   8       69.67       60.36      8.83 o 
   5   8   8        1.72        0.67      2.39 o 
  -2  -4   9       84.11       86.60     13.43 o 
  -1  -4   9       81.38       79.84      5.90 o 
   0  -4   9        1.68        8.36     10.44 o 
   1  -4   9       57.69       57.88      5.27 o 
  -2  -3   9      126.36      131.75      6.81 o 
  -1  -3   9       41.32       56.33      5.36 o 
   0  -3   9      113.02       90.01      8.69 o 
   1  -3   9        0.72        1.13      3.22 o 
   2  -3   9       30.31       24.09      3.96 o 
   3  -3   9      149.97      145.56     12.68 o 
  -3  -2   9       20.41       24.26      3.99 o 
  -2  -2   9       10.94       25.80      4.46 o 
  -1  -2   9      141.61      147.55      9.12 o 
   0  -2   9      142.10      143.14     11.88 o 
   1  -2   9       57.18       56.15      4.66 o 
   2  -2   9        0.71        4.67      7.15 o 
   3  -2   9       74.41       76.40      5.29 o 
   4  -2   9      116.61      128.86      7.28 o 
  -3  -1   9       12.11       17.70     10.36 o 
  -2  -1   9        1.16        5.12      2.85 o 
  -1  -1   9      171.74      182.51      7.34 o 
   0  -1   9      282.09      282.42      8.91 o 
   1  -1   9      126.26      116.25      5.86 o 
   2  -1   9       11.24       10.98      6.01 o 
   3  -1   9        2.12        7.52      5.48 o 
   4  -1   9      164.77      165.11      7.33 o 
   5  -1   9      155.66      160.33      7.46 o 
  -3   0   9       10.84       11.32      3.53 o 
  -2   0   9      139.32      139.13     10.55 o 
  -1   0   9       16.72       23.63      3.62 o 
   0   0   9      141.39      153.25      6.54 o 
   1   0   9      465.70      460.79     22.08 o 
   2   0   9       87.86       92.34      5.19 o 
   3   0   9        3.14        3.01      2.40 o 
   4   0   9       19.54       23.73      8.40 o 
   5   0   9      139.30      138.43      6.69 o 
  -3   1   9       22.47       26.51      4.04 o 
  -2   1   9      211.78      198.71      7.69 o 
  -1   1   9       77.03       76.24      5.08 o 
   0   1   9       33.55       40.40      4.00 o 
   1   1   9      518.84      504.92     11.95 o 
   2   1   9      199.38      197.92     14.38 o 
   3   1   9        1.55        1.74      2.21 o 
   4   1   9        0.50        2.18      2.26 o 
   5   1   9       76.33       85.62      7.96 o 
   6   1   9       69.68       60.10      5.02 o 
  -3   2   9      158.11      158.76      9.47 o 
  -2   2   9       77.93       77.16      5.23 o 
  -1   2   9      113.88      114.32      5.81 o 
   0   2   9      293.07      287.44      9.15 o 
   1   2   9      162.18      183.53     10.99 o 
   2   2   9      215.78      208.16      7.22 o 
   3   2   9        0.59        3.95      2.34 o 
   4   2   9        1.38        0.82      3.05 o 
   5   2   9       26.46       27.97      3.70 o 
   6   2   9      111.42      122.25      6.24 o 
  -2   3   9      156.60      162.66      6.88 o 
  -1   3   9      121.28      123.38      5.93 o 
   0   3   9      256.62      232.42      9.16 o 
   1   3   9      156.48      150.76      6.65 o 
   2   3   9       17.23       22.76      3.38 o 
   3   3   9       49.73       50.85      4.08 o 
   4   3   9      161.25      160.83      6.52 o 
   5   3   9       96.81       94.87      5.76 o 
   6   3   9       27.52       25.41      3.70 o 
  -2   4   9       23.36       24.29      3.56 o 
  -1   4   9       69.03       71.80      4.86 o 
   0   4   9      117.65      114.72      5.70 o 
   1   4   9      243.89      220.78      7.49 o 
   2   4   9       24.06       24.13      3.36 o 
   3   4   9        1.66        1.39      4.96 o 
   4   4   9      380.39      371.85     10.07 o 
   5   4   9      121.99      122.69      6.32 o 
   6   4   9       55.99       63.32      5.68 o 
  -1   5   9       13.21       13.18      2.90 o 
   0   5   9       82.76       90.47      5.66 o 
   1   5   9      318.94      339.96     10.02 o 
   2   5   9      245.65      241.28      7.92 o 
   3   5   9       71.32       75.77      4.71 o 
   4   5   9       13.09       14.84      3.04 o 
   5   5   9      239.09      230.32     21.83 o 
   6   5   9       13.28       14.76      3.43 o 
   0   6   9       83.26       80.90      4.99 o 
   1   6   9      319.02      322.94      9.37 o 
   2   6   9      444.21      459.67     11.51 o 
   3   6   9        1.71        2.05      2.26 o 
   4   6   9        4.68        9.10      3.11 o 
   5   6   9       54.35       56.05      9.35 o 
   6   6   9      146.88      138.33     10.14 o 
   1   7   9      111.37       85.11      5.88 o 
   2   7   9      130.96      139.33      6.82 o 
   3   7   9       37.54       48.66      6.59 o 
   4   7   9        7.20        9.56      5.27 o 
   5   7   9       34.35       34.47      5.89 o 
   3   8   9       33.25       38.82      4.19 o 
  -1  -2  10       93.77      101.91      6.55 o 
   0  -2  10       39.63       47.13      4.88 o 
   1  -2  10       14.80       15.54      3.72 o 
   2  -2  10       63.19       65.31      5.87 o 
  -1  -1  10       50.10       53.57      5.14 o 
   0  -1  10       45.61       57.44      4.96 o 
   1  -1  10       50.43       55.47      8.05 o 
   2  -1  10      221.87      226.04      8.76 o 
   3  -1  10       58.21       70.24      5.40 o 
  -2   0  10       10.82       14.50      4.39 o 
  -1   0  10       60.59       46.72      5.18 o 
   0   0  10       38.81       41.43      4.54 o 
   1   0  10      254.53      256.73      8.98 o 
   2   0  10      146.73      137.88      6.71 o 
   3   0  10       59.52       62.01      7.12 o 
   4   0  10        3.66        5.37      6.51 o 
  -2   1  10       87.44      106.72      6.45 o 
  -1   1  10        1.48        0.30      2.18 o 
   0   1  10      192.98      167.92     10.74 o 
   1   1  10       78.37       92.10      5.70 o 
   2   1  10       89.04       94.12      9.93 o 
   3   1  10       43.97       44.22      4.92 o 
   4   1  10       44.62       49.33      7.37 o 
  -1   2  10       31.00       25.66      4.00 o 
   0   2  10       41.14       44.38      6.87 o 
   1   2  10      112.98      108.71      5.91 o 
   2   2  10       29.53       37.32      9.68 o 
   3   2  10      190.03      178.63      7.70 o 
   4   2  10       53.77       54.75     12.57 o 
   5   2  10       27.76       32.56      6.66 o 
  -1   3  10       40.48       39.09      4.82 o 
   0   3  10       68.38       70.10      5.21 o 
   1   3  10        9.16       14.87      3.33 o 
   2   3  10      258.70      246.53      8.68 o 
   3   3  10      216.07      235.34      8.51 o 
   4   3  10      133.80      144.66      6.93 o 
   5   3  10        3.13        1.73      2.55 o 
   0   4  10       85.11       97.76      5.73 o 
   1   4  10       91.78       88.39      5.47 o 
   2   4  10      124.14      126.11     14.15 o 
   3   4  10      341.14      335.36     10.12 o 
   4   4  10        5.62       13.30      3.37 o 
   5   4  10        0.71       -0.58      2.22 o 
   0   5  10      159.26      163.13      8.05 o 
   1   5  10       19.92       24.31      6.70 o 
   2   5  10      160.61      172.07     10.90 o 
   3   5  10      197.26      209.20      7.99 o 
   4   5  10       32.34       32.05      4.08 o 
   5   5  10        0.84       -3.21      2.96 o 
   1   6  10      109.87      120.89      6.49 o 
   2   6  10       40.90       36.52      7.30 o 
   3   6  10      151.75      142.59     10.72 o 
   4   6  10       35.35       29.49      4.14 o 
   1   1  11       92.74       77.99      5.81 o 
   2   1  11       19.08       25.28      4.21 o 
   1   2  11       20.38       19.65      3.94 o 
   2   2  11       74.89       77.91     10.56 o 
   3   2  11        5.13        6.19      3.29 o 
   1   3  11       10.99       12.54      3.66 o 
   2   3  11       58.73       65.46      5.89 o 
   3   3  11       84.09       73.46      5.76 o 
                                                 
